# Supplementary material for: Genomics of natural populations: gene conversion events reveal selected genes within the inversions of Drosophila pseudoobscura
Source: G3 (Bethesda). 2024 Jul 29;14(10):jkae176. doi: 10.1093/g3journal/jkae176 (PMC11457094; doi:10.1093/g3journal/jkae176)
Supplement: jkae176_Supplementary_Data [file jkae176_supplementary_data.zip]

Archive with 15 entries (15 files):
- Figure_S1_G3-2024-405095.pdf
- Figure_S2_G3-2024-405095.pdf
- Figure_S3_G3-2024-405095.pdf
- Figure_S4_G3-2024-405095.pdf
- Figure_S5_G3-2024-405095.pdf
- Figure_S6_G3-2024-405095.pdf
- Table S7.xlsx
- Table S9.xlsx
- Table_S1_G3-2024-405095.xlsx
- Table_S2_G3-2024-405095.pdf
- Table_S3_G3-2024-405095.pdf
- Table_S4_G3-2024-405095.pdf
- Table_S5_G3-2024-405095.pdf
- Table_S6_G3-2024-405095.pdf
- Table_S8_G3-2024-405095.xlsx
