# Supplementary material for: Genomics of natural populations: gene conversion events reveal selected genes within the inversions of Drosophila pseudoobscura
Source: G3 (Bethesda). 2024 Jul 29;14(10):jkae176. doi: 10.1093/g3journal/jkae176 (PMC11457094; doi:10.1093/g3journal/jkae176)
Supplement: jkae176_Supplementary_Data [file jkae176_supplementary_data.zip › Table S7.xlsx]

## Sheet: Table S7 Legend
Table S7 Column	Description
Column A	Transcript
Column B	Beginning Coordinate of Transcript
Column C	End Coordinate of Transcript
Column D	Syntenic Region
Columns E-I	Outlier status of arrangement [Blank=Non-Outlier; 1=Outlier]
Column J	Number of arrangements where gene is an outlier
Column K	Description of Outlier [AA=Fixed Amino Acids; Exp=Differential gene expression]
Column L	Categorical data labeling the outlier arrangements
Columns M-Q	Mean GC Coverage within arrangement [AR, CH, PP, ST, TL]
Columns R-V	Mean GC coverage normalized to the overall GC coverage with arrangement [AR=2.333; CH=1.270; PP=0.806; ST=1.593; TL=1.205]
Columns W-AA	Fixed amino acid sites within arrangement
Columns AB-AF	Polymorphic amino acid sites within arrangement
Column AG	Total polymorphic amino acid sites across all arrangements
Column AH	Number of amino acid sites in the gene

## Sheet: Table S7
Transcript	Beg	End	Region	AR	CH	PP	ST	TL	Grand Total	Outlier Status	Arr	AR_GC_Cov	CH_GC_Cov	PP_GC_Cov	ST_GC_Cov	TL_GC_Cov	AR_GC_Cov_Norm	CH_GC_Cov_Norm	PP_GC_Cov_Norm	ST_GC_Cov_Norm	TL_GC_Cov_Norm	AR_Fixed_AA	CH_Fixed_AA	PP_Fixed_AA	ST_Fixed_AA	TL_Fixed_AA	AR_PolyAA	CH_PolyAA	PP_PolyAA	ST_PolyAA	TL_PolyAA	Total_PolyAA	Peptide_Length
GA24337-RA	8658460	8669565	5	1					1	Asig-AA	AR	0.048	1.241	0.167	0	0	0.0205744	0.779033	0.207196	0	0	1	0	0	0	0	0	2	1	0	0	4	506
GA15226-RB	9263814	9265681	7	1					1	Asig-AA	AR	0	0	0	0.843	1.181	0	0	0	0.66378	0.980083	1	0	0	0	0	0	1	0	2	3	8	529
GA24228-RD	13743712	13746013	8	1					1	Asig-AA	AR	0	0	0	0.036	0.069	0	0	0	0.0283465	0.0572614	5	0	0	0	0	2	0	4	2	1	13	618
GA24338-RB	8516773	8561865	5	1					1	Asig-AA	AR	0	2.293	0.193	0.423	0	0	1.43942	0.239454	0.333071	0	1	0	0	0	0	3	8	1	1	4	13	381
GA11592-RA	13734636	13736906	8	1					1	Asig-AA	AR	0.11	0	0	0.191	0.008	0.0471496	0	0	0.150394	0.006639	2	0	0	0	0	2	2	0	5	3	16	622
GA30448-RA	15438163	15438992	10	1					1	Asig-AA	AR	0.042	0.106	0.169	1.376	0	0.0180026	0.0665411	0.209677	1.08346	0	1	2	0	0	0	4	3	4	8	5	24	252
GA24975-RG	13746392	13748723	8	1					1	Asig-AA	AR	0	0	0	0.255	0.351	0	0	0	0.200787	0.291286	15	0	0	0	0	1	2	1	7	2	25	623
GA21292-RA	13729691	13731132	8	1					1	Asig-AA	AR	0	0	0	1.369	0.868	0	0	0	1.07795	0.720332	1	0	0	0	0	1	4	10	12	6	26	463
GA14566-RA	14768064	14769378	9	1					1	Asig-AA	AR	0	1	0.004	0.616	0.616	0	0.627746	0.00496278	0.485039	0.511203	2	0	1	0	1	8	11	1	5	10	33	376
GA11666-RB	12788048	12789614	8	1					1	Asig-AA	AR	0.083	0	3.138	0	0.071	0.0355765	0	3.8933	0	0.0589212	1	0	0	0	0	14	8	13	1	6	34	418
GA12286-RA	8626848	8628709	5	1					1	Asig-AA	AR	0.454	2	0.402	0.37	0	0.194599	1.25549	0.498759	0.291339	0	3	0	0	0	0	12	14	5	3	3	35	576
GA15636-RA	9777384	9781804	7	1					1	Asig-AA	AR	0.229	0	0.065	0.006	0	0.0981569	0	0.0806452	0.00472441	0	1	0	0	0	0	11	4	10	13	8	36	1406
GA10035-RA	8331101	8352533	5	1					1	Asig-AA	AR	0	2.664	0	0	0.099	0	1.67232	0	0	0.0821577	2	0	2	0	3	9	14	5	9	10	54	922
GA24204-RA	14582555	14583678	9	1					1	Asig-AA	AR	0.004	1.848	0.013	0.228	0.003	0.00171453	1.16008	0.016129	0.179528	0.00248963	2	0	0	0	0	13	31	33	12	29	69	353
GA24824-RA	8624521	8630871	5	1					1	Asig-AA	AR	0.093	1.803	0	0.197	0.005	0.0398628	1.13183	0	0.155118	0.00414938	1	0	3	0	2	11	23	8	6	23	70	1251
GA14121-RA	8637074	8641199	5	1					1	Asig-AA	AR	0.564	2.673	0.181	0	0.54	0.241749	1.67797	0.224566	0	0.448133	1	0	11	0	11	76	69	35	42	39	206	1319
GA24229-RA	13740277	13742614	8	1	1				2	Asig-AA	AR_CH	0	0	0	0	0.32	0	0	0	0	0.26556	2	2	0	0	0	0	0	1	12	3	20	627
GA10291-RF	8951629	8960936	6	1	1	1	1		4	Asig-AA	AR_CH_PP_ST	0	0.016	0	0	0.197	0	0.0100439	0	0	0.163485	1	1	3	0	0	4	0	2	4	1	18	591
GA11599-RA	14089708	14090550	9	1	1			1	3	Asig-AA	AR_CH_TL	0	0	0.948	0.024	0.008	0	0	1.17618	0.0188976	0.006639	1	3	1	0	2	2	0	5	3	1	17	281
GA24180-RA	15441193	15494644	10	1		1			2	Asig-AA	AR_PP	0	0.013	0	1.595	0.776	0	0.0081607	0	1.25591	0.643983	1	0	2	0	0	3	4	2	3	2	14	956
GA15198-RA	9186201	9203412	7	1		1	1		3	Asig-AA	AR_PP_ST	0	0.192	0	0	1.273	0	0.120527	0	0	1.05643	1	0	2	1	0	8	4	2	0	11	34	964
GA30497-RD	9211541	9227562	7	1		1	1		3	Asig-AA	AR_PP_ST	0.045	0.178	0.003	0	1.351	0.0192885	0.111739	0.00372208	0	1.12116	1	0	4	0	0	8	10	2	3	14	38	1514
GA30498-RA	9219508	9221923	7	1		1	1		3	Asig-AA	AR_PP_ST	0	0.021	0	0.082	1.112	0	0.0131827	0	0.0645669	0.922822	1	0	2	2	0	9	7	5	3	16	38	767
GA24317-RB	9689434	9692249	7	1		1	1		3	Asig-AA	AR_PP_ST	1.004	2.45	0	0	0.49	0.430347	1.53798	0	0	0.406639	2	0	7	2	0	13	11	4	15	23	61	759
GA24315-RA	9768012	9776652	7	1		1	1		3	Asig-AA	AR_PP_ST	0.11	0	0	0	0	0.0471496	0	0	0	0	5	0	3	7	0	30	16	11	8	21	128	2699
GA17246-RK	10387441	10440821	7	1		1	1	1	4	Asig-AA	AR_PP_ST_TL	0.053	0.468	0.062	0	0	0.0227175	0.293785	0.0769231	0	0	2	0	2	1	3	4	7	2	3	4	36	1217
GA12123-RA	14079531	14086060	9	1			1		2	Asig-AA	AR_ST	0.001	0	0.014	0.027	0.009	0.000428633	0	0.0173697	0.0212598	0.00746888	1	5	4	1	2	12	10	20	6	18	78	1672
GA15779-RB	13866002	13867135	8		1				1	Asig-AA	CH	0	0	0	0	0	0	0	0	0	0	0	2	0	0	1	1	1	1	1	1	11	378
GA18591-RA	16464233	16467469	11		1				1	Asig-AA	CH	2.062	0	0.141	0.225	0.309	0.883841	0	0.174938	0.177165	0.256432	0	1	0	0	0	5	2	6	6	1	13	670
GA24235-RB	13577492	13578380	8		1				1	Asig-AA	CH	0.338	0	0	0	2.266	0.144878	0	0	0	1.8805	0	1	0	0	0	6	0	2	1	5	13	237
GA25047-RA	16453717	16456486	11		1				1	Asig-AA	CH	3.166	0	0.138	1	0	1.35705	0	0.171216	0.787402	0	0	1	0	0	0	5	4	2	1	4	14	596
GA15781-RC	13712885	13713424	8		1				1	Asig-AA	CH	0	0	0	0	0	0	0	0	0	0	2	2	0	0	0	5	5	2	0	4	18	153
GA19540-RA	16473664	16477043	11		1				1	Asig-AA	CH	1.328	0	3.819	0	0	0.569224	0	4.73821	0	0	0	1	0	0	0	7	3	7	5	4	20	611
GA21182-RA	13727247	13728697	8		1				1	Asig-AA	CH	0.019	0	0.622	0.102	0	0.00814402	0	0.771712	0.080315	0	0	1	0	0	0	5	0	6	8	5	24	466
GA16759-RA	17503269	17505270	12		1				1	Asig-AA	CH	1.01	0.108	1	3	0	0.432919	0.0677966	1.24069	2.3622	0	0	4	0	0	0	5	7	3	1	2	27	574
GA15601-RB	17321832	17327563	12		1				1	Asig-AA	CH	1.468	0	2.02	4.742	0	0.629233	0	2.5062	3.73386	0	0	2	0	0	1	11	8	5	5	8	30	575
GA30457-RD	14241388	14261347	9		1				1	Asig-AA	CH	0.147	0	0	0.007	0.167	0.063009	0	0	0.00551181	0.138589	0	1	2	0	0	6	4	6	8	14	38	868
GA15604-RA	7462625	7466022	4		1				1	Asig-AA	CH	0.14	0	0.048	0.417	0.393	0.0600086	0	0.0595533	0.328346	0.326141	0	1	3	0	1	13	3	3	12	7	41	882
GA19555-RA	16456893	16459709	11		1				1	Asig-AA	CH	2.749	0	0	1	0.522	1.17831	0	0	0.787402	0.433195	0	2	0	0	0	12	13	4	4	9	43	900
GA19534-RA	16478394	16484318	11		1				1	Asig-AA	CH	4.581	0	2.58	1.531	0.379	1.96357	0	3.20099	1.20551	0.314523	0	7	0	0	0	19	9	11	10	10	59	1845
GA16823-RC	7669142	7673847	4		1				1	Asig-AA	CH	0.29	0	0.119	1.123	0.3	0.124303	0	0.147643	0.884252	0.248963	0	9	1	0	2	13	3	11	13	13	74	1326
GA25040-RB	16304677	16311492	11		1				1	Asig-AA	CH	2.03	0	0	0	0.004	0.870124	0	0	0	0.0033195	0	4	5	0	0	47	14	7	23	20	108	2168
GA20928-RC	13594014	13595915	8		1	1			2	Asig-AA	CH_PP	0.049	1.115	0	0	0.984	0.021003	0.699937	0	0	0.816598	0	2	4	2	0	5	12	3	12	6	36	364
GA11265-RB	16045790	16059568	11		1	1			2	Asig-AA	CH_PP	1.41	0.05	0.015	1.153	0.001	0.604372	0.0313873	0.0186104	0.907874	0.000829876	0	1	7	0	0	11	14	8	13	10	58	3627
GA32923-RA	7441809	7445102	4		1	1		1	3	Asig-AA	CH_PP_TL	0.306	0	0	0.355	0.181	0.131162	0	0	0.279528	0.150207	0	1	4	0	2	9	8	2	5	5	39	878
GA24797-RA	7466548	7469831	4		1	1		1	3	Asig-AA	CH_PP_TL	0.188	0	0	0.641	0	0.0805829	0	0	0.504724	0	0	1	4	0	7	19	8	7	4	8	66	880
GA20915-RA	13578983	13583774	8		1		1		2	Asig-AA	CH_ST	0.987	0.048	0	0.173	0.671	0.42306	0.0301318	0	0.13622	0.556846	1	4	2	1	0	5	1	4	0	3	29	1238
GA14897-RB	14270368	14279576	9		1		1		2	Asig-AA	CH_ST	0	0.042	0.005	0.348	0.078	0	0.0263653	0.00620347	0.274016	0.0647303	1	1	1	3	0	10	5	10	6	17	50	1148
GA13871-RA	17495237	17497070	12		1			1	2	Asig-AA	CH_TL	2.142	0	2	3.376	0	0.918131	0	2.48139	2.65827	0	0	1	0	0	2	6	0	5	2	1	10	572
GA25089-RC	17517250	17522782	12		1			1	2	Asig-AA	CH_TL	2.363	0	2	2	0.001	1.01286	0	2.48139	1.5748	0.000829876	0	2	0	0	5	3	2	3	1	10	38	1666
GA21051-RA	16362642	16369914	11		1			1	2	Asig-AA	CH_TL	1.527	0.046	0.051	0	0.224	0.654522	0.0288763	0.0632754	0	0.185892	0	6	0	0	1	31	20	6	8	20	89	1387
GA24658-RB	2690170	2690748	3			1			1	Asig-AA	PP	10	4	0	3	3	4.28633	2.51099	0	2.3622	2.48963	0	0	1	0	0	0	0	0	0	1	2	149
GA18403-RA	3717994	3719577	3			1			1	Asig-AA	PP	5.86	5.926	0	3.006	5.001	2.51179	3.72003	0	2.36693	4.15021	0	0	1	0	0	1	0	0	1	2	3	528
GA24195-RA	14916399	14918703	10			1			1	Asig-AA	PP	0.202	0.287	0	1.11	1.15	0.0865838	0.180163	0	0.874016	0.954357	0	0	1	0	0	0	0	0	1	1	3	109
GA24688-RC	3623374	3637074	3			1			1	Asig-AA	PP	2.81	3.501	0.021	3.576	3.444	1.20446	2.19774	0.0260546	2.81575	2.85809	0	0	1	0	0	1	0	2	0	1	5	487
GA11977-RA	2746047	2747570	3			1			1	Asig-AA	PP	3.309	4.045	0	3.325	2	1.41835	2.53923	0	2.61811	1.65975	0	0	1	0	0	3	1	1	2	2	6	444
GA13901-RA	3978897	3979277	3			1			1	Asig-AA	PP	3.664	2	0	1	1.766	1.57051	1.25549	0	0.787402	1.46556	0	0	2	0	0	3	4	1	3	3	6	107
GA21067-RB	4406433	4408646	3			1			1	Asig-AA	PP	4.639	6.599	0.043	2	1.325	1.98843	4.1425	0.0533499	1.5748	1.09959	0	0	1	0	0	2	2	0	3	2	6	509
GA30014-RA	3833068	3862197	3			1			1	Asig-AA	PP	4.343	1.448	0.009	0.856	1.309	1.86155	0.908977	0.0111663	0.674016	1.08631	0	0	1	0	0	3	3	2	3	1	6	800
GA30908-RB	2690835	2691426	3			1			1	Asig-AA	PP	10	4	0.004	3	3	4.28633	2.51099	0.00496278	2.3622	2.48963	0	0	3	0	0	2	1	0	1	1	6	155
GA12091-RI	2837657	2853402	3			1			1	Asig-AA	PP	2.542	2.764	0.003	1.964	0.332	1.08958	1.73509	0.00372208	1.54646	0.275519	0	0	1	0	0	4	2	1	2	3	7	533
GA14683-RA	3424212	3425139	3			1			1	Asig-AA	PP	5.058	3	0	2	1	2.16802	1.88324	0	1.5748	0.829876	0	0	3	0	0	2	1	0	3	3	7	264
GA15705-RA	8978402	8980387	6			1			1	Asig-AA	PP	0.06	1.602	0	0	1.307	0.025718	1.00565	0	0	1.08465	0	0	3	0	0	1	3	0	2	1	7	486
GA15750-RA	2995524	2996435	3			1			1	Asig-AA	PP	1.385	3	0	0	0.766	0.593656	1.88324	0	0	0.635685	0	0	1	0	0	3	4	0	3	2	7	304
GA21092-RA	2941960	2943547	3			1			1	Asig-AA	PP	4.638	4	0	1.286	3	1.988	2.51099	0	1.0126	2.48963	0	0	2	0	0	1	1	3	0	0	7	503
GA12339-RA	4074818	4075540	3			1			1	Asig-AA	PP	4.14	6.559	0	0	3.602	1.77454	4.11739	0	0	2.98921	0	0	1	0	0	5	3	1	4	3	8	205
GA12342-RA	4075953	4076663	3			1			1	Asig-AA	PP	4.387	6.012	0	0.012	3	1.88041	3.77401	0	0.00944882	2.48963	0	0	1	0	0	4	1	2	2	1	8	200
GA13488-RB	2508675	2511990	3			1			1	Asig-AA	PP	3.896	1.215	0.253	1	1.506	1.66995	0.762712	0.313896	0.787402	1.24979	0	0	3	0	0	3	1	0	2	4	8	743
GA15884-RA	2591837	2632351	3			1			1	Asig-AA	PP	6.103	2.736	0	0.381	3.749	2.61595	1.71751	0	0.3	3.1112	0	0	2	0	0	2	4	0	3	3	8	848
GA22061-RA	4213765	4215396	3			1			1	Asig-AA	PP	4.29	2	0	5.679	2.114	1.83883	1.25549	0	4.47165	1.75436	0	0	4	0	0	3	1	1	0	2	8	495
GA13481-RA	3468979	3471463	3			1			1	Asig-AA	PP	3.142	2	0	3	3.275	1.34676	1.25549	0	2.3622	2.71784	0	0	1	0	0	2	5	3	1	3	9	739
GA15109-RA	15880225	15881343	11			1			1	Asig-AA	PP	0.805	0	0	0	0.124	0.345049	0	0	0	0.102905	0	1	1	0	0	3	0	0	3	2	9	348
GA15735-RA	4210972	4212838	3			1			1	Asig-AA	PP	3.562	4.658	0.031	5.475	1	1.52679	2.92404	0.0384615	4.31102	0.829876	0	0	1	0	0	6	4	2	4	3	9	473
GA17321-RA	3417105	3422814	3			1			1	Asig-AA	PP	4.856	2.424	0	3.604	2.456	2.08144	1.52166	0	2.8378	2.03817	0	0	1	0	0	4	5	1	5	2	9	597
GA24679-RB	3461489	3462858	3			1			1	Asig-AA	PP	4	2	0	3.171	2.321	1.71453	1.25549	0	2.49685	1.92614	0	0	1	0	0	4	3	5	4	6	9	416
GA12340-RA	4076918	4077700	3			1			1	Asig-AA	PP	4.024	6.151	0	0.114	3	1.72482	3.86127	0	0.0897638	2.48963	0	0	2	0	0	4	6	0	3	3	10	223
GA10074-RA	4399706	4400905	3			1			1	Asig-AA	PP	7.639	7.09	0	1.178	3.095	3.27432	4.45072	0	0.927559	2.56846	0	0	7	0	0	0	0	3	1	1	11	400
GA22083-RA	2978565	2979965	3			1			1	Asig-AA	PP	5.706	1	0	1.55	1	2.44578	0.627746	0	1.22047	0.829876	0	0	2	0	0	6	6	2	2	3	11	467
GA10117-RA	5315787	5321159	3			1			1	Asig-AA	PP	2.897	0.322	0	2.213	2.573	1.24175	0.202134	0	1.74252	2.13527	0	0	3	0	0	5	3	0	6	5	12	542
GA22052-RA	9095583	9102235	6			1			1	Asig-AA	PP	0.176	0.838	0	0	0.173	0.0754393	0.526051	0	0	0.143568	0	0	1	0	0	0	1	1	2	3	12	333
GA24492-RB	2990070	2997242	3			1			1	Asig-AA	PP	3.062	1.249	0	0.711	0.026	1.31247	0.784055	0	0.559843	0.0215768	0	0	4	0	0	3	1	5	1	2	12	979
GA15920-RB	3171853	3172812	3			1			1	Asig-AA	PP	9.002	5	0	2	0	3.85855	3.13873	0	1.5748	0	0	0	4	0	0	6	4	1	2	6	13	320
GA24832-RA	9196653	9198661	7			1			1	Asig-AA	PP	0.012	0.389	0	0.042	0.619	0.00514359	0.244193	0	0.0330709	0.513693	0	0	1	0	0	4	4	1	3	6	13	517
GA10102-RA	15499660	15500688	10			1			1	Asig-AA	PP	0.033	0.252	0	1.391	0	0.0141449	0.158192	0	1.09528	0	0	0	2	0	0	2	5	0	4	3	14	343
GA24326-RE	9276386	9279037	7			1			1	Asig-AA	PP	0	0.454	0	0	1.353	0	0.284997	0	0	1.12282	0	0	2	0	0	2	5	4	1	2	14	884
GA24700-RA	4129966	4130954	3			1			1	Asig-AA	PP	2.644	7.644	0.197	3	4.058	1.1333	4.79849	0.244417	2.3622	3.36763	0	0	2	0	0	8	7	2	9	11	14	292
GA10898-RB	14900756	14901232	10			1			1	Asig-AA	PP	0	0	0	0.87	0	0	0	0	0.685039	0	0	0	2	0	0	2	2	1	2	4	15	159
GA13472-RA	3471596	3473733	3			1			1	Asig-AA	PP	2.519	3.389	0.212	3.023	0.156	1.07973	2.12743	0.263027	2.38031	0.129461	0	0	3	0	0	3	2	4	5	4	15	643
GA15741-RA	4208131	4210032	3			1			1	Asig-AA	PP	2.983	6	0	4	3.015	1.27861	3.76648	0	3.14961	2.50207	0	0	2	0	0	9	6	3	5	4	15	488
GA16996-RB	7709336	7711119	4			1			1	Asig-AA	PP	0	0.303	0.009	0.066	0.016	0	0.190207	0.0111663	0.0519685	0.013278	0	0	1	0	0	3	4	1	0	2	15	470
GA24665-RA	3054905	3055690	3			1			1	Asig-AA	PP	4	3	0	5	3	1.71453	1.88324	0	3.93701	2.48963	0	0	3	0	0	4	3	7	2	5	15	262
GA10899-RC	9382955	9387151	7			1			1	Asig-AA	PP	0.077	2.124	0	0	0	0.0330047	1.33333	0	0	0	0	0	3	0	0	1	7	2	0	9	16	499
GA14805-RA	9398184	9399185	7			1			1	Asig-AA	PP	0.115	0	0	0	0	0.0492928	0	0	0	0	0	0	1	0	0	3	4	3	0	10	16	334
GA21373-RA	2944017	2945634	3			1			1	Asig-AA	PP	6.476	4	0	3	3.133	2.77583	2.51099	0	2.3622	2.6	0	0	7	0	0	1	4	5	0	1	16	520
GA10079-RA	5002388	5015774	3			1			1	Asig-AA	PP	2.505	1.568	0	1.875	4.643	1.07372	0.984306	0	1.47638	3.85311	0	0	2	0	0	8	4	3	3	4	17	570
GA12341-RA	4064393	4069653	3			1			1	Asig-AA	PP	3.171	5.229	0	2.081	1.038	1.35919	3.28249	0	1.63858	0.861411	0	0	3	0	0	7	5	2	5	4	17	1399
GA19084-RA	11352843	11354313	8			1			1	Asig-AA	PP	1.211	1.045	0.643	0	0	0.519074	0.655995	0.797767	0	0	0	0	1	0	0	8	7	5	1	4	17	472
GA24828-RA	9053399	9053908	6			1			1	Asig-AA	PP	0	0	0	0	0	0	0	0	0	0	0	0	3	0	0	3	2	0	3	3	17	170
GA11598-RA	14091898	14092686	9			1			1	Asig-AA	PP	0	0	0.067	0.238	0	0	0	0.0831266	0.187402	0	1	0	1	0	0	3	1	3	2	4	18	263
GA20582-RB	4006398	4017271	3			1			1	Asig-AA	PP	4.049	3.93	0	2.595	0.901	1.73553	2.46704	0	2.04331	0.747718	0	0	3	0	0	6	2	3	7	5	18	849
GA24493-RA	2980062	2980688	3			1			1	Asig-AA	PP	5	1	0	1	1.691	2.14316	0.627746	0	0.787402	1.40332	0	0	3	0	0	7	1	1	10	5	18	209
GA24501-RA	2825426	2828340	3			1			1	Asig-AA	PP	7.705	4.816	0	3.397	4.286	3.30261	3.02323	0	2.6748	3.55685	0	0	2	0	0	7	7	3	3	4	18	865
GA13787-RA	2561901	2564881	3			1			1	Asig-AA	PP	7.124	2.497	0.674	0.041	4.001	3.05358	1.56748	0.836228	0.0322835	3.32033	0	0	1	0	0	11	9	6	9	4	19	847
GA17508-RB	4112292	4143951	3			1			1	Asig-AA	PP	5.815	7.453	0.003	2.448	2.185	2.4925	4.67859	0.00372208	1.92756	1.81328	0	0	1	0	0	8	7	5	4	6	19	1235
GA21822-RC	3678312	3684137	3			1			1	Asig-AA	PP	5.555	8.02	0	0	5.98	2.38105	5.03453	0	0	4.96266	0	0	3	0	0	8	5	5	4	3	19	1584
GA15011-RA	5944626	5945671	3			1			1	Asig-AA	PP	3.182	1	0	1	1	1.36391	0.627746	0	0.787402	0.829876	0	0	2	0	0	10	4	2	2	5	20	330
GA24660-RA	2833968	2836201	3			1			1	Asig-AA	PP	2.618	3.801	0.393	2	0.415	1.12216	2.38606	0.487593	1.5748	0.344398	0	0	1	0	0	10	7	3	8	9	20	643
GA12586-RA	10298642	10300736	7			1			1	Asig-AA	PP	0.035	0.274	0	0	0	0.0150021	0.172003	0	0	0	1	0	1	0	2	2	4	3	0	2	21	636
GA17764-RA	9000137	9000940	6			1			1	Asig-AA	PP	0	0	0	0	0	0	0	0	0	0	1	0	1	1	0	1	0	2	3	2	21	246
GA15740-RB	4196695	4207418	3			1			1	Asig-AA	PP	2.29	7.94	0.457	4.2	2.628	0.981569	4.98431	0.566998	3.30709	2.18091	0	0	5	0	0	11	6	6	6	7	22	974
GA17759-RA	3949695	3956237	3			1			1	Asig-AA	PP	1.53	4.286	0	1.222	2.911	0.655808	2.69052	0	0.962205	2.41577	0	0	3	0	0	7	5	6	5	6	22	1381
GA24308-RA	10308302	10308871	7			1			1	Asig-AA	PP	0	0	0	0	0	0	0	0	0	0	0	0	1	0	0	1	3	2	0	6	22	190
GA24677-RB	3437403	3440913	3			1			1	Asig-AA	PP	6.202	4.485	0.044	3	1.515	2.65838	2.81544	0.0545906	2.3622	1.25726	0	0	5	0	0	10	8	7	8	13	22	206
GA24476-RC	3476653	3488671	3			1			1	Asig-AA	PP	3.852	4.151	0.007	3.127	0.94	1.65109	2.60578	0.00868486	2.4622	0.780083	0	0	3	0	0	4	5	8	3	4	23	1495
GA31374-RA	8488784	8489242	5			1			1	Asig-AA	PP	0	2.257	0	0	0	0	1.41682	0	0	0	0	0	2	0	0	5	9	4	2	3	23	153
GA31708-RA	9326355	9326744	7			1			1	Asig-AA	PP	0	0	0	0.137	0	0	0	0	0.107874	0	0	0	3	0	0	5	3	9	2	5	23	112
GA13469-RC	7991379	7995824	4			1			1	Asig-AA	PP	0	2.285	0	0	0.012	0	1.4344	0	0	0.00995851	0	0	4	0	0	2	10	4	3	4	25	764
GA15744-RA	4077802	4082505	3			1			1	Asig-AA	PP	5.004	6.42	0	1	3.08	2.14488	4.03013	0	0.787402	2.55602	0	0	8	0	0	6	4	4	4	6	25	1310
GA24461-RB	3898648	3901886	3			1			1	Asig-AA	PP	8.65	5.029	0.058	0.014	3.769	3.70767	3.15694	0.0719603	0.0110236	3.1278	0	0	5	0	0	12	9	8	6	6	26	1006
GA24678-RA	3442680	3444913	3			1			1	Asig-AA	PP	6.238	6.14	0	5	2.907	2.67381	3.85436	0	3.93701	2.41245	0	0	5	0	0	4	7	4	11	7	26	617
GA17416-RB	15037596	15039925	10			1			1	Asig-AA	PP	1.252	0.565	0	0	0.135	0.536648	0.354677	0	0	0.112033	0	0	2	0	0	7	5	1	6	8	27	687
GA24690-RB	3659647	3669904	3			1			1	Asig-AA	PP	6.97	6.424	0.057	1.599	5.238	2.98757	4.03264	0.0707196	1.25906	4.34689	0	0	3	0	0	12	12	9	8	7	27	1760
GA10089-RA	5126707	5132204	3			1			1	Asig-AA	PP	5.292	4.145	0.06	1.658	4.643	2.26832	2.60201	0.0744417	1.30551	3.85311	0	0	2	0	0	15	6	5	7	4	28	1648
GA12290-RA	8574948	8576290	5			1			1	Asig-AA	PP	0.689	3.2	0.002	0.145	0	0.295328	2.00879	0.00248139	0.114173	0	0	0	3	0	1	7	13	5	5	3	28	427
GA24759-RA	6377272	6379482	3			1			1	Asig-AA	PP	0.057	0.291	0.015	0	2.768	0.0244321	0.182674	0.0186104	0	2.2971	0	0	1	0	0	12	4	6	5	11	28	692
GA31485-RA	8480884	8481539	5			1			1	Asig-AA	PP	0	3.093	0.152	1	0	0	1.94162	0.188586	0.787402	0	0	0	3	0	0	6	8	5	14	4	28	198
GA13483-RC	3407102	3409666	3			1			1	Asig-AA	PP	7.332	2	0	3	2.588	3.14273	1.25549	0	2.3622	2.14772	0	0	3	0	0	13	10	4	8	9	29	554
GA24341-RA	8479254	8480885	5			1			1	Asig-AA	PP	0.959	1.306	0.004	1	0	0.411059	0.819837	0.00496278	0.787402	0	0	0	2	0	2	2	10	3	6	3	30	277
GA32852-RA	8487790	8488479	5			1			1	Asig-AA	PP	0	2.742	0	0.861	0	0	1.72128	0	0.677953	0	0	0	3	0	1	11	10	5	4	2	31	230
GA21372-RA	2935183	2941578	3			1			1	Asig-AA	PP	3.637	3.874	0	1.26	3.207	1.55894	2.43189	0	0.992126	2.66141	0	0	9	0	0	10	8	2	10	10	32	1895
GA19138-RD	14968351	15013161	10			1			1	Asig-AA	PP	0.029	0.201	0.001	0.631	0.679	0.0124303	0.126177	0.00124069	0.49685	0.563485	0	0	4	0	0	3	4	2	9	10	33	1037
GA14502-RA	4331670	4338368	3			1			1	Asig-AA	PP	0.975	6.401	0	1.029	0.722	0.417917	4.0182	0	0.810236	0.59917	0	0	4	0	0	23	9	0	10	12	35	1240
GA21277-RC	5585296	5591429	3			1			1	Asig-AA	PP	4.332	2.74	0.058	2.251	0.316	1.85684	1.72003	0.0719603	1.77244	0.262241	0	0	2	0	0	20	18	4	10	17	35	1381
GA15603-RA	2818503	2821627	3			1			1	Asig-AA	PP	5.992	4	0	3	0.006	2.56837	2.51099	0	2.3622	0.00497925	0	0	12	0	0	12	5	7	6	9	37	878
GA17624-RB	8962824	8965512	6			1			1	Asig-AA	PP	0.537	0	0	0	0.79	0.230176	0	0	0	0.655602	0	1	6	0	0	11	2	3	4	10	37	798
GA15716-RA	3341183	3342333	3			1			1	Asig-AA	PP	6	5.774	0	4.069	4.121	2.5718	3.62461	0	3.20394	3.41992	0	0	5	0	0	31	12	8	18	17	38	363
GA15737-RE	4082592	4087134	3			1			1	Asig-AA	PP	5.069	6.325	0.038	1	3.057	2.17274	3.9705	0.0471464	0.787402	2.53693	0	0	10	0	0	17	4	3	10	11	38	1249
GA24833-RA	9199220	9201284	7			1			1	Asig-AA	PP	0	2.203	0	0.195	1.208	0	1.38293	0	0.153543	1.00249	0	0	5	0	0	10	14	3	3	15	39	538
GA10078-RB	4364803	4369749	3			1			1	Asig-AA	PP	3.63	4.723	0.038	1.319	0.906	1.55594	2.96485	0.0471464	1.03858	0.751867	0	0	5	0	0	16	8	16	16	17	40	614
GA12653-RC	9271223	9321954	7			1			1	Asig-AA	PP	0	0.026	0	0	0.046	0	0.0163214	0	0	0.0381743	0	0	5	0	0	2	9	5	8	11	40	800
GA24483-RA	3337745	3338932	3			1			1	Asig-AA	PP	6.004	6.852	0	5.168	2.212	2.57351	4.30132	0	4.06929	1.83568	0	0	3	0	0	34	16	22	16	14	40	375
GA24867-RH	10563594	10574330	7			1			1	Asig-AA	PP	0.094	1.116	0.008	0	0.001	0.0402915	0.700565	0.00992556	0	0.000829876	0	0	2	1	0	5	6	8	7	6	40	1835
GA14104-RB	6054029	6083861	3			1			1	Asig-AA	PP	1.512	0.813	0.01	1.867	0	0.648093	0.510358	0.0124069	1.47008	0	0	0	5	0	0	11	8	6	11	13	41	845
GA15871-RC	2662828	2692718	3			1			1	Asig-AA	PP	5.396	3.221	0.037	0.444	4.285	2.3129	2.02197	0.0459057	0.349606	3.55602	0	0	3	0	0	11	14	14	11	18	42	1947
GA10359-RA	3644977	3649633	3			1			1	Asig-AA	PP	4.902	3.079	0.498	0.8	3.534	2.10116	1.93283	0.617866	0.629921	2.93278	0	0	4	0	0	7	7	18	10	6	43	1319
GA13473-RA	3409810	3411777	3			1			1	Asig-AA	PP	6.919	2.919	0	3	3.699	2.96571	1.83239	0	2.3622	3.06971	0	0	7	0	0	24	18	3	14	12	43	542
GA24422-RA	5398098	5399900	3			1			1	Asig-AA	PP	2.633	2.25	0	3.079	4	1.12859	1.41243	0	2.42441	3.3195	0	0	4	0	0	18	17	3	21	17	43	601
GA12292-RB	8490415	8491839	5			1			1	Asig-AA	PP	0	2.643	0	0	0	0	1.65913	0	0	0	0	0	4	0	1	16	17	4	13	2	44	384
GA21111-RA	2804374	2811292	3			1			1	Asig-AA	PP	7.106	4.71	0.181	3.099	0.187	3.04586	2.95669	0.224566	2.44016	0.155187	0	0	7	0	0	13	10	13	8	7	44	1998
GA12087-RB	7478544	7482132	4			1			1	Asig-AA	PP	0	0	0.002	0	0.404	0	0	0.00248139	0	0.33527	0	3	4	0	2	10	7	8	6	8	47	879
GA20796-RA	3945145	3949116	3			1			1	Asig-AA	PP	1.795	5	0	1.575	3.891	0.769396	3.13873	0	1.24016	3.22905	0	0	7	0	0	17	10	9	14	13	47	1186
GA24502-RA	2821996	2824930	3			1			1	Asig-AA	PP	8.49	4.256	0	3	0.635	3.63909	2.67169	0	2.3622	0.526971	0	0	10	0	0	23	19	5	20	15	47	870
GA24996-RA	15040373	15042773	10			1			1	Asig-AA	PP	0.222	0.386	0	0.78	1.264	0.0951565	0.24231	0	0.614173	1.04896	0	1	4	0	0	11	5	6	12	11	49	690
GA20579-RC	4525882	4533766	3			1			1	Asig-AA	PP	2.52	7.095	0	0.741	0.065	1.08015	4.45386	0	0.583465	0.0539419	0	0	16	0	0	27	11	6	13	18	65	2161
GA30499-RB	9020719	9055900	6			1			1	Asig-AA	PP	0.007	0.011	0	0.283	0.258	0.00300043	0.00690521	0	0.222835	0.214108	0	0	5	2	0	9	7	10	9	16	66	1562
GA24495-RB	2960079	2968060	3			1			1	Asig-AA	PP	10.476	3.869	0	2	1.981	4.49036	2.42875	0	1.5748	1.64398	0	0	17	0	0	27	25	12	23	30	69	1864
GA14934-RA	5326305	5330676	3			1			1	Asig-AA	PP	2.205	1.157	0.214	1.583	2.294	0.945135	0.726303	0.265509	1.24646	1.90373	0	0	13	0	0	24	22	17	16	18	75	1350
GA18658-RB	6447198	6451740	3			1			1	Asig-AA	PP	1.532	2.237	0.007	0.022	2.191	0.656665	1.40427	0.00868486	0.0173228	1.81826	0	0	5	0	0	26	8	7	20	26	76	1355
GA30446-RB	15815376	15843988	11			1			1	Asig-AA	PP	0.313	0	0.001	0	0.05	0.134162	0	0.00124069	0	0.0414938	0	4	1	0	0	19	11	13	15	20	76	1364
GA17486-RB	3037051	3040187	3			1			1	Asig-AA	PP	5.112	3.511	0.355	3.183	2.155	2.19117	2.20402	0.440447	2.5063	1.78838	0	0	8	0	0	31	32	35	29	24	82	966
GA12090-RB	2829672	2833946	3			1			1	Asig-AA	PP	5.072	5.62	0.028	3.168	2.1	2.17402	3.52793	0.0347395	2.49449	1.74274	0	0	2	0	0	55	35	23	39	37	92	672
GA21795-RA	3544036	3552055	3			1			1	Asig-AA	PP	4.394	2.776	0	3.008	2.721	1.88341	1.74262	0	2.3685	2.25809	0	0	31	0	0	31	14	16	19	19	97	2522
GA18514-RA	5335907	5343453	3			1			1	Asig-AA	PP	4.85	1.76	0.079	1.581	2.081	2.07887	1.10483	0.0980149	1.24488	1.72697	0	0	20	0	0	31	34	19	27	43	103	2498
GA15135-RA	2565680	2572560	3			1			1	Asig-AA	PP	6.929	3.055	0	0.264	4.872	2.97	1.91777	0	0.207874	4.04315	0	0	11	0	0	49	37	20	36	29	104	2076
GA21702-RB	2771876	2782196	3			1			1	Asig-AA	PP	4.698	1.086	0.048	3.141	1.209	2.01372	0.681733	0.0595533	2.47323	1.00332	0	0	32	0	0	47	26	25	25	36	116	2061
GA24454-RB	3982538	3989340	3			1			1	Asig-AA	PP	6.647	2.257	0.426	1.072	1.655	2.84912	1.41682	0.528536	0.844094	1.37344	0	0	42	0	0	54	28	46	38	32	178	2206
GA15872-RA	14375037	14378666	9			1			1	Asig-AA	PP	0.021	0.006	0.001	0	0.128	0.00900129	0.00376648	0.00124069	0	0.106224	9	4	13	4	3	31	46	28	11	55	207	1186
GA11193-RB	9687287	9689414	7			1	1		2	Asig-AA	PP_ST	0	1.904	0	0.031	1	0	1.19523	0	0.0244094	0.829876	0	0	1	1	0	2	2	0	1	3	12	604
GA20811-RC	9675663	9682189	7			1	1		2	Asig-AA	PP_ST	0	0.629	0.101	0	0	0	0.394852	0.12531	0	0	0	0	3	1	0	4	6	1	1	3	16	482
GA11024-RA	15532432	15533847	10			1	1		2	Asig-AA	PP_ST	1.934	0	0	0.255	2	0.828976	0	0	0.200787	1.65975	0	0	6	3	0	8	7	1	2	3	22	472
GA10840-RD	14903175	14914181	10			1	1		2	Asig-AA	PP_ST	0.001	0.018	0.105	0.629	1.428	0.000428633	0.0112994	0.130273	0.495276	1.18506	0	1	7	1	0	8	8	5	5	5	37	1187
GA11808-RA	9755721	9766819	7			1	1		2	Asig-AA	PP_ST	0.126	0.181	0	0	0.01	0.0540077	0.113622	0	0	0.00829876	2	0	4	1	0	13	10	4	5	8	48	1358
GA24314-RD	9789526	9807163	7			1	1		2	Asig-AA	PP_ST	0.284	0.143	0	0	0	0.121732	0.0897677	0	0	0	1	0	11	3	0	14	8	6	5	14	74	3306
GA15598-RA	7860639	7885803	4			1	1	1	3	Asig-AA	PP_ST_TL	0.5	0	0	0	0	0.214316	0	0	0	0	0	1	3	1	1	8	3	3	0	13	32	575
GA18304-RB	10541916	10545644	7			1	1	1	3	Asig-AA	PP_ST_TL	0.31	0.849	0	0	0.267	0.132876	0.532957	0	0	0.221577	3	0	6	12	8	27	23	6	31	28	153	1179
GA12274-RA	10480630	10481134	7			1		1	2	Asig-AA	PP_TL	0	0	0	0.114	0	0	0	0	0.0897638	0	0	0	2	0	1	3	3	2	2	3	14	149
GA22051-RD	7363076	7396349	4			1		1	2	Asig-AA	PP_TL	0.186	0	0.034	0.155	0.021	0.0797257	0	0.0421836	0.122047	0.0174274	0	2	1	0	4	18	18	8	16	14	64	1468
GA14906-RC	12656103	12657929	8				1		1	Asig-AA	ST	0	0.805	0.195	0	0	0	0.505336	0.241935	0	0	0	0	0	1	0	0	1	1	0	1	3	118
GA31514-RA	13100914	13101517	8				1		1	Asig-AA	ST	0.025	0	0	0.041	0	0.0107158	0	0	0.0322835	0	0	0	0	1	0	2	0	0	0	0	3	161
GA14054-RC	12374976	12377730	8				1		1	Asig-AA	ST	0	0	0.014	0.059	0.007	0	0	0.0173697	0.0464567	0.00580913	0	0	0	1	0	0	1	0	0	2	5	846
GA12360-RA	9035780	9036141	6				1		1	Asig-AA	ST	0	0	0	0	0	0	0	0	0	0	0	0	1	1	0	1	0	2	0	1	7	101
GA24319-RA	9588367	9589704	7				1		1	Asig-AA	ST	0	1.061	0	0	0.499	0	0.666039	0	0	0.414108	0	0	2	1	0	1	2	1	1	4	10	446
GA11198-RA	9732279	9733089	7				1		1	Asig-AA	ST	3.03	0.151	0	0.394	0.299	1.29876	0.0947897	0	0.310236	0.248133	0	0	0	1	0	6	1	1	3	5	13	225
GA24835-RA	9358243	9360792	7				1		1	Asig-AA	ST	0.485	0.786	0	0	0.137	0.207887	0.493409	0	0	0.113693	0	0	0	1	0	6	4	2	0	7	13	370
GA14042-RB	12346770	12348723	8				1		1	Asig-AA	ST	0	0.467	0	0	0.006	0	0.293158	0	0	0.00497925	0	0	0	2	0	4	3	3	2	8	15	596
GA21180-RB	13733471	13734361	8				1		1	Asig-AA	ST	0	0	0	0	0	0	0	0	0	0	0	0	0	3	0	1	1	8	0	3	15	279
GA14202-RA	13239520	13240308	8				1		1	Asig-AA	ST	0	0	0.151	0	0.084	0	0	0.187345	0	0.0697095	0	0	0	1	0	0	6	3	0	7	16	263
GA15675-RA	10525722	10526193	7				1		1	Asig-AA	ST	0.547	0	0	0	0	0.234462	0	0	0	0	0	0	0	1	0	3	4	1	1	4	16	134
GA25591-RB	13472100	13472718	8				1		1	Asig-AA	ST	0.808	0.061	0	0	0	0.346335	0.0382925	0	0	0	0	0	0	2	1	3	6	2	0	5	16	170
GA10189-RA	13275985	13277568	8				1		1	Asig-AA	ST	0	1.26	1.053	0.079	2.587	0	0.79096	1.30645	0.0622047	2.14689	0	0	0	2	0	4	2	5	4	3	17	507
GA24221-RA	14016877	14017471	9				1		1	Asig-AA	ST	1.581	0	1.253	0	1.375	0.677668	0	1.55459	0	1.14108	0	0	0	1	0	12	0	5	2	0	17	178
GA14982-RA	11467864	11468537	8				1		1	Asig-AA	ST	0.312	0	0.037	0	0.414	0.133733	0	0.0459057	0	0.343568	0	0	1	1	0	2	3	4	3	8	18	187
GA15037-RA	9733559	9741962	7				1		1	Asig-AA	ST	0.378	0.081	0	0.002	0	0.162023	0.0508475	0	0.0015748	0	1	0	1	2	0	4	1	2	5	4	18	953
GA10731-RA	9149251	9151993	6				1		1	Asig-AA	ST	0.391	0.012	2.055	0	0.267	0.167595	0.00753296	2.54963	0	0.221577	1	1	0	3	0	7	3	5	1	2	19	868
GA24970-RB	13575592	13577263	8				1		1	Asig-AA	ST	0	0.669	0	0	1.004	0	0.419962	0	0	0.833195	1	0	1	2	0	3	6	1	3	2	19	500
GA24852-RA	9748176	9748909	7				1		1	Asig-AA	ST	1.99	2	0.643	0	0	0.852979	1.25549	0.797767	0	0	0	0	0	3	0	7	1	12	1	6	20	199
GA10897-RA	9413200	9415879	7				1		1	Asig-AA	ST	2.999	1.141	0	0.714	0.913	1.28547	0.716259	0	0.562205	0.757676	0	0	1	1	0	8	5	6	3	6	21	773
GA20888-RA	9647008	9649367	7				1		1	Asig-AA	ST	0.05	1.108	1.182	0	0.876	0.0214316	0.695543	1.4665	0	0.726971	0	0	0	2	0	8	4	4	1	5	21	650
GA20889-RA	9665939	9667157	7				1		1	Asig-AA	ST	0.847	0	0.442	0	0	0.363052	0	0.548387	0	0	0	0	1	3	0	5	2	4	0	7	21	388
GA17236-RA	10527686	10528483	7				1		1	Asig-AA	ST	4.061	0	0	0	0.449	1.74068	0	0	0	0.372614	0	0	0	1	0	7	3	5	1	3	22	266
GA14015-RA	12530341	12532251	8				1		1	Asig-AA	ST	0.171	0.068	0.493	0	0.051	0.0732962	0.0426868	0.611663	0	0.0423237	0	0	0	2	0	8	2	4	2	8	23	637
GA30467-RL	13554568	13572169	8				1		1	Asig-AA	ST	0.401	0.034	0	0.003	1.358	0.171882	0.0213434	0	0.0023622	1.12697	0	0	1	1	0	5	5	1	1	6	23	1380
GA14980-RA	11466433	11467169	8				1		1	Asig-AA	ST	0.049	0.151	0	0	0.759	0.021003	0.0947897	0	0	0.629876	0	0	0	4	1	3	5	5	1	8	24	205
GA19508-RA	14399621	14403488	9				1		1	Asig-AA	ST	1.721	0	0.072	0	1.8	0.737677	0	0.08933	0	1.49378	0	0	0	1	0	8	1	6	4	9	24	561
GA24959-RA	13478961	13479717	8				1		1	Asig-AA	ST	0.857	0.165	0	0.688	0.235	0.367338	0.103578	0	0.541732	0.195021	0	1	1	1	1	1	4	5	3	8	24	224
GA15169-RB	9303887	9305127	7				1		1	Asig-AA	ST	0.568	0	0	0	2.315	0.243463	0	0	0	1.92116	0	0	0	3	0	5	10	2	3	11	25	391
GA32227-RA	9254331	9255685	7				1		1	Asig-AA	ST	0.076	0.919	0	0	1.76	0.0325761	0.576899	0	0	1.46058	0	0	2	3	0	7	8	3	1	8	26	211
GA15654-RA	10671757	10677567	8				1		1	Asig-AA	ST	0.838	0	0.227	0.042	0.578	0.359194	0	0.281638	0.0330709	0.479668	0	0	1	3	1	8	9	9	7	7	28	528
GA21934-RA	8973845	8975457	6				1		1	Asig-AA	ST	0	0	0.102	0	2.861	0	0	0.126551	0	2.37427	1	0	1	1	0	3	8	6	6	7	28	490
GA24963-RB	13507432	13508572	8				1		1	Asig-AA	ST	0	0	0.18	0	0.04	0	0	0.223325	0	0.033195	0	0	0	2	0	5	8	6	0	8	28	269
GA10776-RC	12395148	12396669	8				1		1	Asig-AA	ST	0.169	0	0.028	0.001	0.23	0.0724389	0	0.0347395	0.000787402	0.190871	1	0	0	3	0	4	16	7	0	7	29	447
GA24831-RA	9193522	9195663	7				1		1	Asig-AA	ST	0.05	0.237	0	0	1.348	0.0214316	0.148776	0	0	1.11867	0	0	1	1	0	6	9	7	5	17	30	569
GA19086-RA	11346908	11350077	8				1		1	Asig-AA	ST	0.271	0.732	0.102	0.275	0.034	0.116159	0.45951	0.126551	0.216535	0.0282158	0	0	1	2	0	5	10	5	7	3	31	745
GA24875-RA	10739582	10743006	8				1		1	Asig-AA	ST	0.553	0.214	0.301	0	0.285	0.237034	0.134338	0.373449	0	0.236515	2	0	1	3	0	7	4	1	3	6	31	1000
GA20567-RA	13479827	13482112	8				1		1	Asig-AA	ST	0.283	0.015	0.681	0	0.329	0.121303	0.0094162	0.844913	0	0.273029	0	0	0	1	1	19	4	7	0	5	32	661
GA12118-RD	13517400	13520048	8				1		1	Asig-AA	ST	0.002	0.25	0	0.282	0.286	0.000857265	0.156937	0	0.222047	0.237344	0	1	0	2	0	11	6	10	4	7	34	559
GA30469-RA	13447632	13469655	8				1		1	Asig-AA	ST	0.108	1.02	0.101	0.021	0.026	0.0462923	0.640301	0.12531	0.0165354	0.0215768	0	0	1	1	0	8	5	9	5	9	35	1271
GA32680-RA	10172932	10174260	7				1		1	Asig-AA	ST	0.455	0.671	0	0	0.381	0.195028	0.421218	0	0	0.316183	0	0	0	1	0	11	14	6	2	12	37	356
GA17315-RB	13836247	13894223	8				1		1	Asig-AA	ST	0.094	0.25	0.063	0.007	0.118	0.0402915	0.156937	0.0781638	0.00551181	0.0979253	0	0	0	2	0	12	7	18	6	8	39	1576
GA18405-RA	8968201	8972855	6				1		1	Asig-AA	ST	0.685	0	0.232	0.074	1.253	0.293613	0	0.287841	0.0582677	1.03983	0	0	0	2	0	9	14	10	5	11	41	1299
GA14224-RA	10867025	10873604	8				1		1	Asig-AA	ST	0.019	1.251	0.41	0	1.075	0.00814402	0.785311	0.508685	0	0.892116	3	0	2	2	4	12	6	7	4	5	43	1256
GA21177-RC	12469387	12505209	8				1		1	Asig-AA	ST	0.476	0.196	0.035	0.075	0.012	0.204029	0.123038	0.0434243	0.0590551	0.00995851	1	0	1	1	0	13	11	13	5	11	44	1561
GA30473-RB	12785925	12787181	8				1		1	Asig-AA	ST	0.465	0.189	1.404	0	0	0.199314	0.118644	1.74194	0	0	1	0	0	4	0	8	11	18	0	24	44	265
GA15336-RA	9594762	9598266	7				1		1	Asig-AA	ST	0.658	0.988	0.502	0.081	0	0.28204	0.620213	0.622829	0.0637795	0	2	0	0	2	0	13	10	14	4	19	49	806
GA13511-RA	12528488	12530284	8				1		1	Asig-AA	ST	0	0.306	0.011	0	0	0	0.19209	0.0136476	0	0	0	0	0	1	0	17	8	14	3	15	52	599
GA10058-RC	7446462	7449721	4				1		1	Asig-AA	ST	0	0.406	0.303	0.022	0.029	0	0.254865	0.375931	0.0173228	0.0240664	1	0	1	4	3	16	16	14	3	14	62	872
GA12217-RB	14445444	14447836	9				1		1	Asig-AA	ST	0	0.006	0.255	0	0	0	0.00376648	0.316377	0	0	0	2	0	1	0	14	12	19	6	23	62	751
GA21294-RC	13793069	13799913	8				1		1	Asig-AA	ST	0.369	0.056	0	0.054	0.322	0.158165	0.0351538	0	0.0425197	0.26722	0	1	0	1	0	26	20	21	9	19	81	1334
GA10653-RB	10692648	10724273	8				1		1	Asig-AA	ST	0.051	0.222	0	0.131	0.172	0.0218603	0.13936	0	0.10315	0.142739	0	0	2	3	3	24	18	23	10	22	93	1588
GA15707-RB	9420970	9427809	7				1		1	Asig-AA	ST	0.042	1.205	0.062	0	1.866	0.0180026	0.756434	0.0769231	0	1.54855	0	0	6	1	0	33	31	17	9	63	131	1580
GA15267-RD	12353371	12361955	8				1	1	2	Asig-AA	ST_TL	0.045	0.601	0.03	0.053	0.242	0.0192885	0.377276	0.0372208	0.0417323	0.20083	0	0	2	1	1	2	2	0	1	2	15	1827
GA24786-RB	7205502	7205681	4					1	1	Asig-AA	TL	0	0	0	1	0	0	0	0	0.787402	0	0	0	1	0	1	1	0	0	1	2	3	60
GA24980-RA	14099924	14100694	9					1	1	Asig-AA	TL	0	0	0	0.9	0	0	0	0	0.708661	0	0	0	1	0	2	1	1	1	1	1	7	257
GA15569-RA	14127489	14128368	9					1	1	Asig-AA	TL	0.017	0	0.108	0	0.055	0.00728676	0	0.133995	0	0.0456432	0	0	0	0	1	2	2	1	2	3	9	229
GA15599-RA	7485365	7486289	4					1	1	Asig-AA	TL	0.109	0	0	0	0	0.046721	0	0	0	0	0	0	1	0	2	1	3	0	1	2	10	265
GA17618-RA	17478022	17483245	12					1	1	Asig-AA	TL	4.629	0	2.019	3.442	0.014	1.98414	0	2.50496	2.71024	0.0116183	0	0	0	0	2	3	2	4	2	3	13	1474
GA21181-RI	17421113	17439461	12					1	1	Asig-AA	TL	1.086	0.101	1.471	3.836	0.02	0.465495	0.0634024	1.82506	3.02047	0.0165975	0	0	0	0	1	6	3	5	1	2	13	1310
GA25085-RA	17385911	17387964	12					1	1	Asig-AA	TL	2.085	0	2	2	0	0.893699	0	2.48139	1.5748	0	0	1	0	0	1	2	4	1	1	2	13	569
GA31474-RA	10481231	10481464	7					1	1	Asig-AA	TL	0	0	0	0	0	0	0	0	0	0	0	0	1	0	0	0	0	0	0	5	13	56
GA11889-RA	7154234	7154877	4					1	1	Asig-AA	TL	0	0	0	0.887	0	0	0	0	0.698425	0	0	0	0	0	5	2	2	1	3	1	14	171
GA24785-RB	7197601	7204295	4					1	1	Asig-AA	TL	0	0	0	1.769	0.005	0	0	0	1.39291	0.00414938	0	0	0	0	1	2	5	4	5	5	16	134
GA24788-RA	7324186	7324614	4					1	1	Asig-AA	TL	0.221	0	0	0.8	0	0.0947278	0	0	0.629921	0	0	1	2	0	4	5	1	2	2	0	16	143
GA21348-RD	17315373	17319258	12					1	1	Asig-AA	TL	2.968	0	2.02	4.186	0	1.27218	0	2.5062	3.29606	0	0	0	0	0	1	6	2	4	3	6	17	684
GA24777-RB	6868698	6877220	4					1	1	Asig-AA	TL	0.087	0	0	1	0	0.037291	0	0	0.787402	0	0	0	0	0	0	4	1	1	4	4	17	932
GA32511-RA	6851346	6852236	4					1	1	Asig-AA	TL	1	0	0.612	0	0	0.428633	0	0.759305	0	0	0	0	0	0	2	1	1	9	2	1	18	232
GA17623-RA	17483530	17484812	12					1	1	Asig-AA	TL	4	0	2	3	0.083	1.71453	0	2.48139	2.3622	0.0688797	0	3	0	0	2	2	2	2	2	5	19	389
GA24866-RA	10514272	10514830	7					1	1	Asig-AA	TL	3.526	2.317	0	0.693	0	1.51136	1.45449	0	0.545669	0	0	0	0	0	1	9	5	1	4	4	19	166
GA24782-RA	7152458	7152991	4					1	1	Asig-AA	TL	0	0	0	0	0	0	0	0	0	0	0	2	3	2	5	0	1	1	2	0	20	159
GA31954-RA	10281125	10281593	7					1	1	Asig-AA	TL	0	2	0	0	0	0	1.25549	0	0	0	0	0	3	0	1	13	7	4	7	2	21	105
GA24900-RA	11400068	11400766	8					1	1	Asig-AA	TL	0.083	0.307	2.064	0.075	0	0.0355765	0.192718	2.56079	0.0590551	0	1	0	0	0	6	8	11	4	1	2	24	192
GA17460-RA	6968784	6972468	4					1	1	Asig-AA	TL	0.419	0.13	0	0.152	0.004	0.179597	0.081607	0	0.119685	0.0033195	0	2	0	0	4	5	4	2	2	6	25	844
GA11917-RA	15892796	15894272	11					1	1	Asig-AA	TL	0.288	0	0.287	0	0.254	0.123446	0	0.356079	0	0.210788	0	2	1	0	1	6	2	3	5	8	26	399
GA24783-RB	7153247	7154068	4					1	1	Asig-AA	TL	0.072	0.242	0	0.697	0	0.0308616	0.151915	0	0.548819	0	0	3	0	0	1	5	5	3	3	7	27	198
GA24793-RB	7380318	7383978	4					1	1	Asig-AA	TL	0	0	0	0	0	0	0	0	0	0	0	0	2	0	2	3	4	6	0	1	27	207
GA21135-RA	17389200	17394561	12					1	1	Asig-AA	TL	2.47	0.031	2.281	2.294	0	1.05872	0.0194601	2.83002	1.8063	0	0	0	0	0	2	9	7	13	11	3	28	1314
GA11894-RB	7151267	7237188	4					1	1	Asig-AA	TL	0.866	0	0.1	0.129	0.058	0.371196	0	0.124069	0.101575	0.0481328	0	0	0	0	4	7	5	6	2	3	29	1731
GA10034-RA	7421353	7424287	4					1	1	Asig-AA	TL	0	0	0.187	1	0	0	0	0.23201	0.787402	0	0	2	0	0	1	12	7	8	4	3	36	867
GA12588-RC	12898414	12900366	8					1	1	Asig-AA	TL	0.601	0	0	3.406	0.047	0.257608	0	0	2.68189	0.0390041	0	0	0	0	1	18	1	4	7	10	39	651
GA15265-RA	12338160	12341379	8					1	1	Asig-AA	TL	0.495	0	0.474	0	0.362	0.212173	0	0.588089	0	0.300415	1	0	0	0	3	14	2	13	1	4	42	931
GA24382-RA	7000596	7062927	4					1	1	Asig-AA	TL	0.229	0.006	0.018	0.287	0	0.0981569	0.00376648	0.0223325	0.225984	0	0	1	3	1	2	27	15	13	18	20	92	2090
GA11891-RA	7184482	7186290	4					1	1	Asig-AA	TL	1.128	0	0	0.334	0	0.483498	0	0	0.262992	0	0	6	7	0	10	38	10	11	20	11	112	603
GA10893-RB	7684156	7692396	4					1	1	Asig-AA	TL	0.049	0.048	0.113	0.368	0	0.021003	0.0301318	0.140199	0.289764	0	0	5	8	0	14	29	9	11	19	14	122	2450
GA24967-RE	13544684	13550396	8					1	1	Asig-AA	TL	1.965	0.219	0.27	1.328	0.549	0.842263	0.137476	0.334988	1.04567	0.455602	0	2	1	0	19	77	53	60	62	28	236	1679
GA10051-RB	7436956	7441171	4		1	1		1	3	Asig-AA/Asig-AA/Asig-Exp	CH_PP_TL	0.642	0	0	1.474	0.016	0.275182	0	0	1.16063	0.013278	0	1	3	0	0	11	5	8	4	8	38	902
GA15827-RA	9098542	9099039	6			1	1	1	3	Asig-AA/Asig-AA/Asig-Exp	PP_ST_TL	0	0.645	0	0.479	0	0	0.404896	0	0.377165	0	0	0	1	1	0	0	5	3	2	6	20	140
GA32722-RA	9519142	9519627	7			1	1		2	Asig-AA/Asig-Exp	PP_ST	0.76	2.193	0.008	0	1	0.325761	1.37665	0.00992556	0	0.829876	0	0	1	0	0	8	4	2	2	8	18	121
GA24758-RA	6376112	6376902	3			1		1	2	Asig-AA/Asig-Exp	PP_TL	0.249	0	0	0	3.84	0.10673	0	0	0	3.18672	0	0	3	0	0	1	6	2	1	8	16	242
GA15677-RB	10525197	10525571	7	1	1	1			3	Asig-AA/Asig-Exp/Asig-Exp	AR_CH_PP	0	0	0	0	0	0	0	0	0	0	1	0	0	1	0	1	4	1	0	0	9	125
GA24798-RA	7474600	7478067	4		1	1		1	3	Asig-AA/Asig-Exp/Asig-Exp	CH_PP_TL	0.211	0	0	0.449	0	0.0904415	0	0	0.353543	0	0	2	0	0	0	9	9	0	5	7	29	914
GA10804-RB	8607086	8607725	5	1					1	Asig-Exp	AR	0	2	0	0	0	0	1.25549	0	0	0	0	0	0	0	0	0	3	0	0	1	4	167
GA10784-RB	8603638	8616469	5	1					1	Asig-Exp	AR	0	2.002	0.022	0.024	0.168	0	1.25675	0.0272953	0.0188976	0.139419	0	0	0	0	1	9	4	3	3	12	26	816
GA15816-RA	15431409	15432690	10	1					1	Asig-Exp	AR	0.069	0	1.168	3.345	2.833	0.0295757	0	1.44913	2.63386	2.35104	0	0	0	0	0	16	5	11	18	32	49	410
GA15757-RA	8392231	8399670	5	1					1	Asig-Exp	AR	0	2.501	0.033	0.917	0	0	1.56999	0.0409429	0.722047	0	0	0	1	0	3	10	18	12	12	10	57	691
GA21239-RA	13000051	13001691	8		1				1	Asig-Exp	CH	0.097	0	0	0.08	0.373	0.0415774	0	0	0.0629921	0.309544	0	0	0	0	0	3	0	1	4	3	9	510
GA24250-RA	12749047	12749821	8		1				1	Asig-Exp	CH	0.095	0	1.095	0	0	0.0407201	0	1.35856	0	0	0	0	0	0	2	6	2	2	8	3	14	236
GA24910-RB	11725311	11727742	8		1				1	Asig-Exp	CH	0.009	1	0	0.184	0.588	0.00385769	0.627746	0	0.144882	0.487967	0	0	0	0	0	1	6	1	1	7	15	481
GA11906-RB	6878067	6879318	4		1				1	Asig-Exp	CH	0	0	0	1	0	0	0	0	0.787402	0	0	0	1	0	1	10	5	2	2	3	21	377
GA24267-RA	11835254	11836609	8		1				1	Asig-Exp	CH	0	0.575	0	0.002	0.565	0	0.360954	0	0.0015748	0.46888	1	0	1	0	3	8	7	5	3	15	34	410
GA24325-RA	9311752	9312036	7			1			1	Asig-Exp	PP	0	0	0	0	2	0	0	0	0	1.65975	0	0	0	0	0	1	0	0	0	2	4	70
GA24321-RA	9435399	9436555	7			1			1	Asig-Exp	PP	0	0.329	0	3.532	0	0	0.206529	0	2.7811	0	0	0	0	0	0	5	2	2	5	3	16	339
GA12361-RA	9012172	9012759	6			1	1		2	Asig-Exp	PP_ST	0	0	0	0	0	0	0	0	0	0	0	2	0	0	0	0	0	0	0	0	6	196
GA30493-RA	9519756	9519968	7				1		1	Asig-Exp	ST	0	2	0	0	1	0	1.25549	0	0	0.829876	0	0	0	0	0	2	2	0	0	4	6	71
GA13509-RA	12514396	12516647	8				1		1	Asig-Exp	ST	0.137	0	0.071	0.495	0.419	0.0587227	0	0.0880893	0.389764	0.347718	0	0	0	0	0	1	2	5	2	2	11	313
GA15365-RA	13682985	13696593	8				1		1	Asig-Exp	ST	0.216	0.062	0.059	0	0.025	0.0925847	0.0389203	0.073201	0	0.0207469	0	0	0	0	0	3	3	4	1	3	17	1300
GA11199-RA	9833601	9834988	7				1		1	Asig-Exp	ST	0.411	1.334	1.028	0.067	0.138	0.176168	0.837414	1.27543	0.0527559	0.114523	0	0	0	0	0	6	6	3	2	6	19	426
GA31336-RA	7205033	7205158	4					1	1	Asig-Exp	TL	0	0	0	1	0	0	0	0	0.787402	0	0	0	0	0	0	1	0	2	0	1	3	42
GA24306-RE	10474949	10475594	7					1	1	Asig-Exp	TL	0	0	0	0	0	0	0	0	0	0	0	0	0	0	0	2	0	4	0	2	6	195
GA22160-RA	7391287	7393765	4					1	1	Asig-Exp	TL	0.068	0	0	0.216	0	0.029147	0	0	0.170079	0	0	0	0	0	0	0	8	4	1	2	15	500
GA12328-RA	15429967	15431197	10	1	1				2	Asig-Exp/Asig-AA	AR_CH	0.034	0	0	2.369	0.016	0.0145735	0	0	1.86535	0.013278	0	0	0	0	0	10	6	4	14	10	32	392
GA12324-RB	15426236	15427526	10	1	1				2	Asig-Exp/Asig-AA	AR_CH	0	0.018	0.352	2.665	0.026	0	0.0112994	0.436725	2.09843	0.0215768	0	2	0	0	0	3	5	5	28	6	45	412
GA21021-RA	7916544	7921484	4	1		1			2	Asig-Exp/Asig-AA	AR_PP	0.392	2.561	0	0	0	0.168024	1.60766	0	0	0	0	0	1	0	1	8	7	1	3	4	21	262
GA11597-RA	14093058	14093843	9		1		1		2	Asig-Exp/Asig-AA	CH_ST	0.332	0	0.975	0.72	0	0.142306	0	1.20968	0.566929	0	0	0	0	1	0	4	1	3	2	0	11	262
GA15600-RA	7470286	7473676	4		1			1	2	Asig-Exp/Asig-AA	CH_TL	0.429	0.086	0	0.479	0.015	0.183883	0.0539862	0	0.377165	0.0124481	0	0	1	0	2	13	3	1	6	4	25	880
GA24864-RA	10282215	10283312	7		1			1	2	Asig-Exp/Asig-AA	CH_TL	0.012	0.357	0	0	0	0.00514359	0.224105	0	0	0	0	0	4	0	27	6	12	3	4	14	72	345
GA14205-RA	14273440	14273909	9				1	1	2	Asig-Exp/Asig-AA	ST_TL	0	0	0	0	0	0	0	0	0	0	0	1	0	0	1	1	1	2	1	0	15	132
GA22054-RB	9088117	9093119	6	1		1	1		3	Asig-Exp/Asig-AA/Asig-Exp	AR_PP_ST	0	0	0	0	0.968	0	0	0	0	0.80332	0	0	1	0	0	1	3	1	3	6	14	219
GA10076-RA	1184385	1188979	1	1	1	1	1	1	5	NS		3.087	3.297	0.879	3	3.087	1.32319	2.06968	1.09057	2.3622	2.56183	0	0	0	0	0	0	0	0	0	0	0	229
GA10096-RA	5154766	5155202	3	1	1	1	1	1	5	NS		4	4.01	3.007	2	4	1.71453	2.51726	3.73077	1.5748	3.3195	0	0	0	0	0	0	0	0	0	0	0	101
GA10319-RA	15735171	15745485	11	1	1	1	1	1	5	NS		0	0	0.096	0	0.944	0	0	0.119107	0	0.783402	0	0	0	0	0	0	0	0	0	0	0	372
GA10564-RA	19400840	19401439	14	1	1	1	1	1	5	NS		15	6	6	0	4	6.42949	3.76648	7.44417	0	3.3195	0	0	0	0	0	0	0	0	0	0	0	180
GA10572-RA	14379632	14381137	9	1	1	1	1	1	5	NS		0	0	0	0	0.056	0	0	0	0	0.046473	0	0	0	0	0	0	0	0	0	0	0	243
GA10654-RA	4766804	4767601	3	1	1	1	1	1	5	NS		2.502	6.218	0	0	2.218	1.07244	3.90333	0	0	1.84066	0	0	0	0	0	0	0	0	0	0	0	245
GA10765-RA	8621718	8622289	5	1	1	1	1	1	5	NS		0	2	0.71	0	0.184	0	1.25549	0.880893	0	0.152697	0	0	0	0	0	0	0	0	0	0	0	170
GA10879-RB	19337506	19337814	14	1	1	1	1	1	5	NS		9.324	0	5	0	3.324	3.99657	0	6.20347	0	2.75851	0	0	0	0	0	0	0	0	0	0	0	103
GA10970-RA	7600998	7601378	4	1	1	1	1	1	5	NS		1.932	0	3.932	0	0.394	0.828118	0	4.87841	0	0.326971	0	0	0	0	0	0	0	0	0	0	0	127
GA11566-RB	15951049	15951441	11	1	1	1	1	1	5	NS		2.397	0	1.018	0	2.16	1.02743	0	1.26303	0	1.79253	0	0	0	0	0	0	0	0	0	0	0	131
GA11588-RA	1822580	1823057	2	1	1	1	1	1	5	NS		1	2	2	1	1	0.428633	1.25549	2.48139	0.787402	0.829876	0	0	0	0	0	0	0	0	0	0	0	117
GA11789-RA	289508	290044	1	1	1	1	1	1	5	NS		3	3	2	1	3	1.2859	1.88324	2.48139	0.787402	2.48963	0	0	0	0	0	0	0	0	0	0	0	136
GA11850-RA	1195533	1197542	1	1	1	1	1	1	5	NS		1.086	4.48	0.914	2	3.652	0.465495	2.8123	1.134	1.5748	3.03071	0	0	0	0	0	0	0	0	0	0	0	221
GA11853-RA	10878086	10878448	8	1	1	1	1	1	5	NS		3.218	1	0	0	1	1.37934	0.627746	0	0	0.829876	0	0	0	0	0	0	0	0	0	0	0	121
GA12133-RB	11057429	11057995	8	1	1	1	1	1	5	NS		1	1	1.06	2	0.065	0.428633	0.627746	1.31514	1.5748	0.0539419	0	0	0	0	0	0	0	0	0	0	0	189
GA12362-RB	295202	297338	1	1	1	1	1	1	5	NS		3.601	3	4	1	3	1.54351	1.88324	4.96278	0.787402	2.48963	0	0	0	0	0	0	0	0	0	0	0	178
GA13223-RA	1835328	1835904	2	1	1	1	1	1	5	NS		6.823	4	2	0	5	2.92456	2.51099	2.48139	0	4.14938	0	0	0	0	0	0	0	0	0	0	0	175
GA13477-RA	2522079	2523031	3	1	1	1	1	1	5	NS		10.91	1	0.811	2	3	4.67638	0.627746	1.0062	1.5748	2.48963	0	0	0	0	0	0	0	0	0	0	0	148
GA13591-RA	971629	972078	1	1	1	1	1	1	5	NS		9	3	0	4	1	3.85769	1.88324	0	3.14961	0.829876	0	0	0	0	0	0	0	0	0	0	0	110
GA13983-RA	815199	817364	1	1	1	1	1	1	5	NS		11	1.225	3	3	4	4.71496	0.768989	3.72208	2.3622	3.3195	0	0	0	0	0	0	0	0	0	0	0	281
GA14149-RA	1790757	1791530	2	1	1	1	1	1	5	NS		0	1	2	1	1	0	0.627746	2.48139	0.787402	0.829876	0	0	0	0	0	0	0	0	0	0	0	258
GA14154-RA	2950105	2950371	3	1	1	1	1	1	5	NS		9	6	0.105	5	2	3.85769	3.76648	0.130273	3.93701	1.65975	0	0	0	0	0	0	0	0	0	0	0	89
GA14303-RA	6678614	6678920	3	1	1	1	1	1	5	NS		0	1.693	0.062	2.347	2.347	0	1.06277	0.0769231	1.84803	1.94772	0	0	0	0	0	0	0	0	0	0	0	75
GA14437-RA	9571549	9572004	7	1	1	1	1	1	5	NS		1.588	2	0	0.033	0	0.680669	1.25549	0	0.0259843	0	0	0	0	0	0	0	0	0	0	0	0	110
GA14578-RB	239875	240612	1	1	1	1	1	1	5	NS		2	3	0	0	0	0.857265	1.88324	0	0	0	0	0	0	0	0	0	0	0	0	0	0	246
GA14679-RA	10628202	10630184	8	1	1	1	1	1	5	NS		0.143	3.593	0.51	0	0.449	0.0612945	2.25549	0.632754	0	0.372614	0	0	0	0	0	0	0	0	0	0	0	277
GA14726-RA	15156732	15157142	10	1	1	1	1	1	5	NS		0	1.459	0	0.418	0.556	0	0.915882	0	0.329134	0.461411	0	0	0	0	0	0	0	0	0	0	0	114
GA14837-RA	14107263	14107696	9	1	1	1	1	1	5	NS		1.456	0.568	2	0	0	0.624089	0.35656	2.48139	0	0	0	0	0	0	0	0	0	0	0	0	0	125
GA14944-RA	4794721	4795482	3	1	1	1	1	1	5	NS		1.135	7.484	0.812	2	1.49	0.486498	4.69805	1.00744	1.5748	1.23651	0	0	0	0	0	0	0	0	0	0	0	232
GA15051-RA	14096474	14097244	9	1	1	1	1	1	5	NS		0	0	0	0	0	0	0	0	0	0	0	0	0	0	0	0	0	0	0	0	0	257
GA15074-RB	13396562	13399033	8	1	1	1	1	1	5	NS		0.192	0	0.446	0.091	1.363	0.0822975	0	0.55335	0.0716535	1.13112	0	0	0	0	0	0	0	0	0	0	0	775
GA15278-RB	7789173	7790246	4	1	1	1	1	1	5	NS		0.742	0.084	0	0	0	0.318045	0.0527307	0	0	0	0	0	0	0	0	0	0	0	0	0	0	225
GA15300-RA	16257848	16278616	11	1	1	1	1	1	5	NS		1.151	0	0.889	1.129	0.908	0.493356	0	1.10298	0.888976	0.753527	0	0	0	0	0	0	0	0	0	0	0	355
GA15432-RA	10042689	10054482	7	1	1	1	1	1	5	NS		0.479	0.056	0.276	0.049	0.233	0.205315	0.0351538	0.342432	0.0385827	0.193361	0	0	0	0	0	0	0	0	0	0	0	462
GA15451-RA	1965300	1966308	2	1	1	1	1	1	5	NS		2	2	4	2	2	0.857265	1.25549	4.96278	1.5748	1.65975	0	0	0	0	0	0	0	0	0	0	0	232
GA15456-RA	1956131	1960707	2	1	1	1	1	1	5	NS		4.903	0.195	0.097	3	0.314	2.10159	0.122411	0.120347	2.3622	0.260581	0	0	0	0	0	0	0	0	0	0	0	281
GA15466-RA	1934385	1935861	2	1	1	1	1	1	5	NS		6	3.058	0	1	0.417	2.5718	1.91965	0	0.787402	0.346058	0	0	0	0	0	0	0	0	0	0	0	168
GA15470-RA	1756227	1757665	1	1	1	1	1	1	5	NS		4	0	0	1	0	1.71453	0	0	0.787402	0	0	0	0	0	0	0	0	0	0	0	0	349
GA15486-RA	15797058	15798056	11	1	1	1	1	1	5	NS		0.076	1.333	0.233	0	2.488	0.0325761	0.836786	0.289082	0	2.06473	0	0	0	0	0	0	0	0	0	0	0	215
GA15612-RA	12469944	12470351	8	1	1	1	1	1	5	NS		0.213	1	0	0	0	0.0912988	0.627746	0	0	0	0	0	0	0	0	0	0	0	0	0	0	136
GA15688-RA	1171839	1172636	1	1	1	1	1	1	5	NS		4.621	1.621	0	1	2	1.98071	1.01758	0	0.787402	1.65975	0	0	0	0	0	0	0	0	0	0	0	224
GA15698-RA	7602097	7604436	4	1	1	1	1	1	5	NS		1.524	1.048	0.524	1.991	1.476	0.653236	0.657878	0.650124	1.56772	1.2249	0	0	0	0	0	0	0	0	0	0	0	77
GA15717-RA	3277135	3277470	3	1	1	1	1	1	5	NS		7	4	0	5	2	3.00043	2.51099	0	3.93701	1.65975	0	0	0	0	0	0	0	0	0	0	0	71
GA15753-RA	7535711	7536476	4	1	1	1	1	1	5	NS		5.925	0.88	3.203	0	1.72	2.53965	0.552417	3.97395	0	1.42739	0	0	0	0	0	0	0	0	0	0	0	192
GA15774-RA	9209401	9209905	7	1	1	1	1	1	5	NS		0	1.991	0	0	0.7	0	1.24984	0	0	0.580913	0	0	0	0	0	0	0	0	0	0	0	110
GA15829-RA	9123426	9123743	6	1	1	1	1	1	5	NS		0	1	0	0.735	1.727	0	0.627746	0	0.57874	1.4332	0	0	0	0	0	0	0	0	0	0	0	83
GA16335-RA	18222672	18227516	14	1	1	1	1	1	5	NS		0	3.823	3	5.646	5.177	0	2.39987	3.72208	4.44567	4.29627	0	0	0	0	0	0	0	0	0	0	0	160
GA16529-RA	7636526	7637355	4	1	1	1	1	1	5	NS		0	0.571	0	0.256	0	0	0.358443	0	0.201575	0	0	0	0	0	0	0	0	0	0	0	0	160
GA16582-RA	7638438	7639172	4	1	1	1	1	1	5	NS		1.711	0.586	0.153	0	0	0.73339	0.367859	0.189826	0	0	0	0	0	0	0	0	0	0	0	0	0	166
GA17076-RA	851054	852494	1	1	1	1	1	1	5	NS		6	1	1	1	4	2.5718	0.627746	1.24069	0.787402	3.3195	0	0	0	0	0	0	0	0	0	0	0	214
GA17233-RB	8620328	8620726	5	1	1	1	1	1	5	NS		0	2.569	2.07	0	0	0	1.61268	2.56824	0	0	0	0	0	0	0	0	0	0	0	0	0	109
GA17237-RA	1820715	1820984	2	1	1	1	1	1	5	NS		1.448	2	2	1	1	0.62066	1.25549	2.48139	0.787402	0.829876	0	0	0	0	0	0	0	0	0	0	0	90
GA17309-RA	18245144	18247783	14	1	1	1	1	1	5	NS		2.794	2.857	1.48	0	2	1.1976	1.79347	1.83623	0	1.65975	0	0	0	0	0	0	0	0	0	0	0	303
GA17427-RA	18481244	18487662	14	1	1	1	1	1	5	NS		4.046	0	3	2.122	1.519	1.73425	0	3.72208	1.67087	1.26058	0	0	0	0	0	0	0	0	0	0	0	455
GA17429-RA	849563	850357	1	1	1	1	1	1	5	NS		7.911	1	1	1	4	3.39091	0.627746	1.24069	0.787402	3.3195	0	0	0	0	0	0	0	0	0	0	0	224
GA17459-RA	972314	972660	1	1	1	1	1	1	5	NS		9	4	0	4	2	3.85769	2.51099	0	3.14961	1.65975	0	0	0	0	0	0	0	0	0	0	0	74
GA17537-RA	14838050	14839671	10	1	1	1	1	1	5	NS		0.518	0	0.17	0	0.111	0.222032	0	0.210918	0	0.0921162	0	0	0	0	0	0	0	0	0	0	0	326
GA17558-RA	4181537	4183996	3	1	1	1	1	1	5	NS		7.023	3.96	0.04	0.04	1.213	3.01029	2.48588	0.0496278	0.0314961	1.00664	0	0	0	0	0	0	0	0	0	0	0	553
GA17595-RA	17444466	17445273	12	1	1	1	1	1	5	NS		1	1	1	5.052	0	0.428633	0.627746	1.24069	3.97795	0	0	0	0	0	0	0	0	0	0	0	0	141
GA17643-RB	1760394	1763996	1	1	1	1	1	1	5	NS		2.138	0.397	0	1.199	0.264	0.916417	0.249215	0	0.944094	0.219087	0	0	0	0	0	0	0	0	0	0	0	1021
GA17660-RA	7138351	7138746	4	1	1	1	1	1	5	NS		1.389	0	0	0	1	0.595371	0	0	0	0.829876	0	0	0	0	0	0	0	0	0	0	0	132
GA17695-RA	17802878	17803357	14	1	1	1	1	1	5	NS		1.283	0	1	2	1	0.549936	0	1.24069	1.5748	0.829876	0	0	0	0	0	0	0	0	0	0	0	160
GA18060-RB	7621718	7624156	4	1	1	1	1	1	5	NS		3.928	1.114	1.517	0	0	1.68367	0.699309	1.88213	0	0	0	0	0	0	0	0	0	0	0	0	0	149
GA18077-RA	17709681	17710211	13	1	1	1	1	1	5	NS		2.58	0	2	3	3	1.10587	0	2.48139	2.3622	2.48963	0	0	0	0	0	0	0	0	0	0	0	138
GA18301-RA	18261397	18262695	14	1	1	1	1	1	5	NS		6	2	3.422	2	0	2.5718	1.25549	4.24566	1.5748	0	0	0	0	0	0	0	0	0	0	0	0	297
GA18323-RA	6679367	6680272	3	1	1	1	1	1	5	NS		0.654	1.194	0.82	2.876	1.444	0.280326	0.749529	1.01737	2.26457	1.19834	0	0	0	0	0	0	0	0	0	0	0	256
GA18362-RA	790014	790821	1	1	1	1	1	1	5	NS		12	5	1	2	4	5.14359	3.13873	1.24069	1.5748	3.3195	0	0	0	0	0	0	0	0	0	0	0	185
GA18527-RA	5364692	5365526	3	1	1	1	1	1	5	NS		2	2	3	3	2.771	0.857265	1.25549	3.72208	2.3622	2.29959	0	0	0	0	0	0	0	0	0	0	0	214
GA18713-RA	7133708	7135098	4	1	1	1	1	1	5	NS		0	0	0.156	1.352	0	0	0	0.193548	1.06457	0	0	0	0	0	0	0	0	0	0	0	0	403
GA18722-RA	11594358	11594851	8	1	1	1	1	1	5	NS		0	4.974	0	0	0	0	3.12241	0	0	0	0	0	0	0	0	0	0	0	0	0	0	126
GA18773-RB	19077436	19077858	14	1	1	1	1	1	5	NS		6	3	2	7	3	2.5718	1.88324	2.48139	5.51181	2.48963	0	0	0	0	0	0	0	0	0	0	0	141
GA18807-RA	8723725	8724300	5	1	1	1	1	1	5	NS		0	1	0	2.104	0	0	0.627746	0	1.65669	0	0	0	0	0	0	0	0	0	0	0	0	154
GA19096-RA	6649569	6650273	3	1	1	1	1	1	5	NS		0	1	0	0	1	0	0.627746	0	0	0.829876	0	0	0	0	0	0	0	0	0	0	0	128
GA19310-RA	8225455	8229450	5	1	1	1	1	1	5	NS		0.123	2	0.123	0	0.189	0.0527218	1.25549	0.152605	0	0.156846	0	0	0	0	0	0	0	0	0	0	0	212
GA19650-RA	5333304	5334269	3	1	1	1	1	1	5	NS		1.631	0	0.034	2	2.966	0.6991	0	0.0421836	1.5748	2.46141	0	0	0	0	0	0	0	0	0	0	0	178
GA19795-RB	6839871	6849627	4	1	1	1	1	1	5	NS		0.921	0	0.692	1.057	0.06	0.394771	0	0.858561	0.832283	0.0497925	0	0	0	0	0	0	0	0	0	0	0	315
GA20191-RA	15948634	15949437	11	1	1	1	1	1	5	NS		1.982	0.021	2.618	0	1.129	0.84955	0.0131827	3.24814	0	0.936929	0	0	0	0	0	0	0	0	0	0	0	206
GA20793-RB	14640353	14641604	9	1	1	1	1	1	5	NS		0	2.05	0	1	0	0	1.28688	0	0.787402	0	0	0	0	0	0	0	0	0	0	0	0	233
GA20856-RA	11329113	11329859	8	1	1	1	1	1	5	NS		0.335	0	0.278	0.278	0.044	0.143592	0	0.344913	0.218898	0.0365145	0	0	0	0	0	0	0	0	0	0	0	176
GA20878-RA	12099966	12100706	8	1	1	1	1	1	5	NS		1	1	0	1	2	0.428633	0.627746	0	0.787402	1.65975	0	0	0	0	0	0	0	0	0	0	0	247
GA20894-RA	6092493	6093550	3	1	1	1	1	1	5	NS		1.043	0	0.678	1	0.888	0.447064	0	0.841191	0.787402	0.736929	0	0	0	0	0	0	0	0	0	0	0	295
GA20901-RA	19626389	19626763	14	1	1	1	1	1	5	NS		9	1	9	9.411	7	3.85769	0.627746	11.1663	7.41024	5.80913	0	0	0	0	0	0	0	0	0	0	0	125
GA20951-RA	17030135	17031526	11	1	1	1	1	1	5	NS		2.421	0	2	4	0.002	1.03772	0	2.48139	3.14961	0.00165975	0	0	0	0	0	0	0	0	0	0	0	464
GA20978-RA	18960366	18961399	14	1	1	1	1	1	5	NS		6.69	5	1.443	4	4	2.86755	3.13873	1.79032	3.14961	3.3195	0	0	0	0	0	0	0	0	0	0	0	287
GA20995-RA	3688863	3689633	3	1	1	1	1	1	5	NS		6	7.98	0	1	5	2.5718	5.00942	0	0.787402	4.14938	0	0	0	0	0	0	0	0	0	0	0	149
GA21054-RA	400895	401343	1	1	1	1	1	1	5	NS		8	7	4	2	4	3.42906	4.39422	4.96278	1.5748	3.3195	0	0	0	0	0	0	0	0	0	0	0	106
GA21060-RA	16339512	16340619	11	1	1	1	1	1	5	NS		1.377	0	0.389	0.37	1.106	0.590227	0	0.48263	0.291339	0.917842	0	0	0	0	0	0	0	0	0	0	0	144
GA21160-RA	17409994	17411190	12	1	1	1	1	1	5	NS		0	0.484	3.316	5.056	0.405	0	0.303829	4.11414	3.9811	0.3361	0	0	0	0	0	0	0	0	0	0	0	399
GA21214-RA	19084672	19085106	14	1	1	1	1	1	5	NS		6	2.322	1	5	2	2.5718	1.45763	1.24069	3.93701	1.65975	0	0	0	0	0	0	0	0	0	0	0	121
GA21269-RA	2115998	2117602	2	1	1	1	1	1	5	NS		3.578	1.55	4.608	6	2.371	1.53365	0.973007	5.71712	4.72441	1.96763	0	0	0	0	0	0	0	0	0	0	0	535
GA21282-RA	5492662	5493946	3	1	1	1	1	1	5	NS		4.139	5.862	0	2.363	3.196	1.77411	3.67985	0	1.86063	2.65228	0	0	0	0	0	0	0	0	0	0	0	404
GA21300-RA	17295146	17295793	12	1	1	1	1	1	5	NS		2.789	0	4	3	0	1.19546	0	4.96278	2.3622	0	0	0	0	0	0	0	0	0	0	0	0	216
GA21302-RA	11078595	11078829	8	1	1	1	1	1	5	NS		6.655	2	0	3.006	0.833	2.85255	1.25549	0	2.36693	0.691286	0	0	0	0	0	0	0	0	0	0	0	56
GA21317-RA	9715176	9715761	7	1	1	1	1	1	5	NS		1.739	3.153	2.04	1.02	0.878	0.745392	1.97928	2.53102	0.80315	0.728631	0	0	0	0	0	0	0	0	0	0	0	166
GA21371-RB	2931585	2932793	3	1	1	1	1	1	5	NS		4.71	2.733	0	1.974	3	2.01886	1.71563	0	1.55433	2.48963	0	0	0	0	0	0	0	0	0	0	0	155
GA21386-RA	14360830	14361318	9	1	1	1	1	1	5	NS		1	1	0.155	0.07	1.71	0.428633	0.627746	0.192308	0.0551181	1.41909	0	0	0	0	0	0	0	0	0	0	0	163
GA21399-RA	9142710	9143456	6	1	1	1	1	1	5	NS		1.418	1	0	0.028	0.405	0.607801	0.627746	0	0.0220472	0.3361	0	0	0	0	0	0	0	0	0	0	0	153
GA21520-RA	11052064	11052926	8	1	1	1	1	1	5	NS		0.344	1.855	0	1.062	0.062	0.14745	1.16447	0	0.83622	0.0514523	0	0	0	0	0	0	0	0	0	0	0	156
GA21602-RA	9147469	9148319	6	1	1	1	1	1	5	NS		1.186	0	0	0	1	0.508358	0	0	0	0.829876	0	0	0	0	0	0	0	0	0	0	0	261
GA21632-RA	8389531	8391397	5	1	1	1	1	1	5	NS		0	1.444	0	0	0.181	0	0.906466	0	0	0.150207	0	0	0	0	0	0	0	0	0	0	0	190
GA21763-RA	17655689	17656196	13	1	1	1	1	1	5	NS		1.259	0.412	2.083	2.989	1	0.539649	0.258632	2.58437	2.35354	0.829876	0	0	0	0	0	0	0	0	0	0	0	148
GA22071-RA	17801276	17801941	14	1	1	1	1	1	5	NS		2	0	1	2	0	0.857265	0	1.24069	1.5748	0	0	0	0	0	0	0	0	0	0	0	0	198
GA22080-RA	2987181	2988284	3	1	1	1	1	1	5	NS		3	0.394	0	1	0	1.2859	0.247332	0	0.787402	0	0	0	0	0	0	0	0	0	0	0	0	348
GA22092-RA	2953866	2954204	3	1	1	1	1	1	5	NS		7	6	0	4	1	3.00043	3.76648	0	3.14961	0.829876	0	0	0	0	0	0	0	0	0	0	0	93
GA22151-RA	8622662	8623123	5	1	1	1	1	1	5	NS		0.301	2.12	0.95	0	1.439	0.129018	1.33082	1.17866	0	1.19419	0	0	0	0	0	0	0	0	0	0	0	133
GA24324-RA	9342743	9342932	7	1	1	1	1	1	5	NS		1.821	2.821	0	4.008	0.829	0.78054	1.77087	0	3.15591	0.687967	0	0	0	0	0	0	0	0	0	0	0	41
GA24334-RA	8902517	8902898	5	1	1	1	1	1	5	NS		3.701	3.264	0	0.178	1.201	1.58637	2.04896	0	0.140157	0.99668	0	0	0	0	0	0	0	0	0	0	0	58
GA24346-RA	8319801	8321523	5	1	1	1	1	1	5	NS		0	2.071	0	0.476	0	0	1.30006	0	0.374803	0	0	0	0	0	0	0	0	0	0	0	0	377
GA24424-RA	5303491	5304882	3	1	1	1	1	1	5	NS		3.001	1.188	0	2.464	1	1.28633	0.745763	0	1.94016	0.829876	0	0	0	0	0	0	0	0	0	0	0	422
GA24435-RD	4883488	4908660	3	1	1	1	1	1	5	NS		5.452	5.329	0	0	1.457	2.33691	3.34526	0	0	1.20913	0	0	0	0	0	0	0	0	0	0	0	557
GA24499-RA	2859875	2868296	3	1	1	1	1	1	5	NS		3.136	2.669	0	0.064	1.251	1.34419	1.67546	0	0.0503937	1.03817	0	0	0	0	0	0	0	0	0	0	0	150
GA24576-RA	456556	457129	1	1	1	1	1	1	5	NS		6	2	3.396	0	2	2.5718	1.25549	4.2134	0	1.65975	0	0	0	0	0	0	0	0	0	0	0	169
GA24579-RB	416682	419599	1	1	1	1	1	1	5	NS		8.947	3	2	2	7	3.83498	1.88324	2.48139	1.5748	5.80913	0	0	0	0	0	0	0	0	0	0	0	258
GA24583-RA	356609	357045	1	1	1	1	1	1	5	NS		10	5	5	5	5	4.28633	3.13873	6.20347	3.93701	4.14938	0	0	0	0	0	0	0	0	0	0	0	114
GA24584-RB	249642	250084	1	1	1	1	1	1	5	NS		0	0	0	0	0	0	0	0	0	0	0	0	0	0	0	0	0	0	0	0	0	123
GA24590-RC	70722	71440	1	1	1	1	1	1	5	NS		5	0	0	0	3	2.14316	0	0	0	2.48963	0	0	0	0	0	0	0	0	0	0	0	194
GA24591-RA	96656	97392	1	1	1	1	1	1	5	NS		4	3	1	1	4	1.71453	1.88324	1.24069	0.787402	3.3195	0	0	0	0	0	0	0	0	0	0	0	136
GA24604-RA	418051	418577	1	1	1	1	1	1	5	NS		9	3	2	2	7	3.85769	1.88324	2.48139	1.5748	5.80913	0	0	0	0	0	0	0	0	0	0	0	151
GA24609-RB	597812	599747	1	1	1	1	1	1	5	NS		7	5.79	1.21	4	4.79	3.00043	3.63465	1.50124	3.14961	3.9751	0	0	0	0	0	0	0	0	0	0	0	81
GA24696-RA	4032549	4032844	3	1	1	1	1	1	5	NS		5	5	0	1	0	2.14316	3.13873	0	0.787402	0	0	0	0	0	0	0	0	0	0	0	0	78
GA24792-RA	7355854	7356176	4	1	1	1	1	1	5	NS		5.2	0	0.627	0	1.165	2.22889	0	0.777916	0	0.966805	0	0	0	0	0	0	0	0	0	0	0	85
GA24803-RA	7643349	7645292	4	1	1	1	1	1	5	NS		2.22	0.246	0.246	1	0	0.951565	0.154426	0.305211	0.787402	0	0	0	0	0	0	0	0	0	0	0	0	183
GA24814-RA	8159351	8159533	5	1	1	1	1	1	5	NS		0	1	0	0	0	0	0.627746	0	0	0	0	0	0	0	0	0	0	0	0	0	0	61
GA24819-RA	8402870	8403070	5	1	1	1	1	1	5	NS		0	5	0	1.589	0	0	3.13873	0	1.25118	0	0	0	0	0	0	0	0	0	0	0	0	43
GA24843-RB	9609141	9612187	7	1	1	1	1	1	5	NS		0	1.011	0	0.209	0	0	0.634652	0	0.164567	0	0	0	0	0	0	0	0	0	0	0	0	249
GA24904-RA	11539430	11539621	8	1	1	1	1	1	5	NS		0	0	0	0.089	0	0	0	0	0.0700787	0	0	0	0	0	0	0	0	0	0	0	0	41
GA24908-RC	11672459	11673589	8	1	1	1	1	1	5	NS		0.692	2.293	1.293	0.426	0.017	0.296614	1.43942	1.60422	0.335433	0.0141079	0	0	0	0	0	0	0	0	0	0	0	377
GA24974-RA	13743007	13743564	8	1	1	1	1	1	5	NS		0	0	0	0	0	0	0	0	0	0	0	0	0	0	0	0	0	0	0	0	0	186
GA25000-RA	15248048	15248357	10	1	1	1	1	1	5	NS		0	0	0	1	1	0	0	0	0.787402	0.829876	0	0	0	0	0	0	0	0	0	0	0	84
GA25079-RB	17240730	17241008	12	1	1	1	1	1	5	NS		2	0	2	4	0	0.857265	0	2.48139	3.14961	0	0	0	0	0	0	0	0	0	0	0	0	73
GA25115-RA	18384335	18388774	14	1	1	1	1	1	5	NS		4.063	3.369	2	5.69	2.102	1.74153	2.11488	2.48139	4.48031	1.7444	0	0	0	0	0	0	0	0	0	0	0	631
GA25146-RA	19623972	19624449	14	1	1	1	1	1	5	NS		9	1	10	9	7	3.85769	0.627746	12.4069	7.08661	5.80913	0	0	0	0	0	0	0	0	0	0	0	121
GA30453-RD	15173804	15174208	10	1	1	1	1	1	5	NS		1	0	0	0.089	0.554	0.428633	0	0	0.0700787	0.459751	0	0	0	0	0	0	0	0	0	0	0	112
GA30787-RA	388945	389142	1	1	1	1	1	1	5	NS		13	7	3	3	7	5.57222	4.39422	3.72208	2.3622	5.80913	0	0	0	0	0	0	0	0	0	0	0	66
GA31396-RA	81422	81781	1	1	1	1	1	1	5	NS		8	3	0	1	4	3.42906	1.88324	0	0.787402	3.3195	0	0	0	0	0	0	0	0	0	0	0	120
GA32201-RA	2953550	2953812	3	1	1	1	1	1	5	NS		7	6	0	4.198	1	3.00043	3.76648	0	3.30551	0.829876	0	0	0	0	0	0	0	0	0	0	0	64
GA32800-RA	18425564	18435732	14	1	1	1	1	1	5	NS		0.023	4.07	2	3.023	1.977	0.00985855	2.55493	2.48139	2.38031	1.64066	0	0	0	0	0	0	0	0	0	0	0	57
GA32919-RA	19612615	19612770	14	1	1	1	1	1	5	NS		9	1	8	8	6	3.85769	0.627746	9.92556	6.29921	4.97925	0	0	0	0	0	0	0	0	0	0	0	52
GA32958-RA	1602912	1603716	1	1	1	1	1	1	5	NS		7	5.653	2	2	2	3.00043	3.54865	2.48139	1.5748	1.65975	0	0	0	0	0	0	0	0	0	0	0	122
GA10049-RA	3653286	3653585	3	1	1	1	1	1	5	NS		4	5	0	0	4	1.71453	3.13873	0	0	3.3195	0	0	0	0	0	0	1	0	0	1	1	77
GA10115-RA	5311037	5311741	3	1	1	1	1	1	5	NS		0.145	1.715	1.239	1.193	0	0.0621517	1.07659	1.53722	0.93937	0	0	0	0	0	0	0	1	0	1	0	1	195
GA10120-RA	4879918	4881823	3	1	1	1	1	1	5	NS		5	5.085	0.708	1	3	2.14316	3.19209	0.878412	0.787402	2.48963	0	0	0	0	0	0	1	0	1	1	1	279
GA10384-RA	17578618	17579757	13	1	1	1	1	1	5	NS		2.56	0	1	3.482	0	1.0973	0	1.24069	2.74173	0	0	0	0	0	0	1	1	1	1	1	1	287
GA10543-RA	4800397	4800804	3	1	1	1	1	1	5	NS		2	5	0	1	1	0.857265	3.13873	0	0.787402	0.829876	0	0	0	0	0	1	0	0	0	0	1	98
GA10702-RA	10004535	10005069	7	1	1	1	1	1	5	NS		0	1	2	4.887	1.232	0	0.627746	2.48139	3.84803	1.02241	0	0	0	0	0	0	1	0	0	0	1	109
GA10750-RB	1404852	1405334	1	1	1	1	1	1	5	NS		5.563	1	1.596	1.329	4	2.38448	0.627746	1.98015	1.04646	3.3195	0	0	0	0	0	1	1	0	1	0	1	161
GA10763-RB	1549657	1552783	1	1	1	1	1	1	5	NS		1.174	2.107	2.024	0.891	2	0.503215	1.32266	2.51117	0.701575	1.65975	0	0	0	0	0	1	1	1	1	1	1	740
GA10773-RA	1633981	1634608	1	1	1	1	1	1	5	NS		3	1	2	2	2	1.2859	0.627746	2.48139	1.5748	1.65975	0	0	0	0	0	0	0	0	0	1	1	187
GA10810-RA	13364690	13365136	8	1	1	1	1	1	5	NS		1	0	0	1	0	0.428633	0	0	0.787402	0	0	0	0	0	0	0	0	1	1	0	1	149
GA10902-RA	1709062	1710970	1	1	1	1	1	1	5	NS		2	2	2	0	1	0.857265	1.25549	2.48139	0	0.829876	0	0	0	0	0	0	0	0	0	1	1	316
GA10993-RA	4858770	4859417	3	1	1	1	1	1	5	NS		3	4.764	0.709	1	1.461	1.2859	2.99058	0.879653	0.787402	1.21245	0	0	0	0	0	0	1	0	0	1	1	196
GA11192-RB	16249633	16250246	11	1	1	1	1	1	5	NS		2.243	0.286	0.076	0	0.01	0.961423	0.179535	0.0942928	0	0.00829876	0	0	0	0	0	0	1	0	0	0	1	162
GA11466-RA	4040945	4041608	3	1	1	1	1	1	5	NS		5.967	4.967	0	0	1	2.55765	3.11802	0	0	0.829876	0	0	0	0	0	1	0	0	0	0	1	151
GA11614-RA	7145239	7146083	4	1	1	1	1	1	5	NS		0.125	0.115	0	0.691	0.798	0.0535791	0.0721908	0	0.544094	0.662241	0	0	0	0	0	1	0	0	0	0	1	221
GA11838-RA	1247168	1248041	1	1	1	1	1	1	5	NS		0	0	3	0	0	0	0	3.72208	0	0	0	0	0	0	0	0	0	1	0	0	1	269
GA11851-RA	1177028	1178592	1	1	1	1	1	1	5	NS		4.554	3	0	1	2.912	1.95199	1.88324	0	0.787402	2.4166	0	0	0	0	0	1	1	1	1	1	1	228
GA11862-RA	5310512	5310927	3	1	1	1	1	1	5	NS		0.772	1	0	2	0	0.330904	0.627746	0	1.5748	0	0	0	0	0	0	1	1	1	1	1	1	114
GA11890-RB	7175596	7178073	4	1	1	1	1	1	5	NS		0.016	3	0	0	0	0.00685812	1.88324	0	0	0	0	0	0	0	0	0	0	0	1	0	1	83
GA11952-RA	92754	93548	1	1	1	1	1	1	5	NS		4.679	4	1	1	4	2.00557	2.51099	1.24069	0.787402	3.3195	0	0	0	0	0	1	1	0	0	0	1	265
GA12104-RA	17036693	17037715	11	1	1	1	1	1	5	NS		3.41	0.11	2	2	0	1.46164	0.0690521	2.48139	1.5748	0	0	0	0	0	0	0	0	1	0	0	1	341
GA12266-RB	12218245	12219546	8	1	1	1	1	1	5	NS		0.85	0.329	0.106	0.396	0	0.364338	0.206529	0.131514	0.311811	0	0	0	0	0	0	0	0	1	0	0	1	434
GA12281-RA	10518657	10519357	7	1	1	1	1	1	5	NS		0.321	0	0	0	0	0.137591	0	0	0	0	0	0	0	0	1	0	0	0	0	0	1	110
GA12357-RA	9135411	9140750	6	1	1	1	1	1	5	NS		0.402	1.402	2.913	0	0.804	0.17231	0.8801	3.61414	0	0.66722	0	0	0	0	0	1	1	0	0	1	1	107
GA12378-RA	18251152	18251611	14	1	1	1	1	1	5	NS		0	0	0	0	1	0	0	0	0	0.829876	0	0	0	0	0	0	1	0	0	0	1	112
GA12505-RA	613425	613784	1	1	1	1	1	1	5	NS		6.353	6	1	4	3.661	2.7231	3.76648	1.24069	3.14961	3.03817	0	0	0	0	0	1	0	0	0	0	1	120
GA12538-RA	9590796	9592133	7	1	1	1	1	1	5	NS		0	0.458	0.024	0	0.266	0	0.287508	0.0297767	0	0.220747	0	0	0	0	0	0	1	1	0	0	1	446
GA12583-RA	10273627	10274385	7	1	1	1	1	1	5	NS		0	3.775	1.559	1.291	0	0	2.36974	1.93424	1.01654	0	0	0	0	0	0	0	0	0	0	1	1	253
GA12644-RA	4431997	4432581	3	1	1	1	1	1	5	NS		2.668	7.309	1	1	2.12	1.14359	4.5882	1.24069	0.787402	1.75934	0	0	0	0	0	0	0	1	1	1	1	195
GA13018-RA	5363445	5363743	3	1	1	1	1	1	5	NS		2	2	3.075	4	2	0.857265	1.25549	3.81514	3.14961	1.65975	0	0	0	0	0	1	0	0	1	0	1	58
GA13019-RA	10743842	10744084	8	1	1	1	1	1	5	NS		0	0	0	4.547	1	0	0	0	3.58031	0.829876	0	0	0	0	0	0	1	0	0	0	1	81
GA13224-RA	454786	455835	1	1	1	1	1	1	5	NS		6.823	4	3	0	2	2.92456	2.51099	3.72208	0	1.65975	0	0	0	0	0	1	1	1	1	1	1	113
GA13475-RC	2505754	2508043	3	1	1	1	1	1	5	NS		2.982	1.05	0.386	1.851	0	1.27818	0.659134	0.478908	1.45748	0	0	0	0	0	0	0	0	1	0	0	1	341
GA13484-RA	3389911	3390888	3	1	1	1	1	1	5	NS		6	7	0	3	2	2.5718	4.39422	0	2.3622	1.65975	0	0	0	0	0	0	0	1	0	0	1	326
GA13500-RA	19762118	19763792	14	1	1	1	1	1	5	NS		2	3.612	3	3	2	0.857265	2.26742	3.72208	2.3622	1.65975	0	0	0	0	0	1	1	1	1	1	1	412
GA13515-RB	12702288	12702548	8	1	1	1	1	1	5	NS		1.368	0	0	0	0.268	0.586369	0	0	0	0.222407	0	0	0	0	0	1	0	0	0	0	1	87
GA13850-RA	19085643	19086106	14	1	1	1	1	1	5	NS		10.895	2	1	5	2	4.66995	1.25549	1.24069	3.93701	1.65975	0	0	0	0	0	1	0	1	0	1	1	133
GA13851-RA	19088766	19089493	14	1	1	1	1	1	5	NS		6	2.363	2	4	1	2.5718	1.48336	2.48139	3.14961	0.829876	0	0	0	0	0	0	1	0	0	0	1	223
GA14039-RA	12196562	12197411	8	1	1	1	1	1	5	NS		0.764	0	0.598	0.047	0	0.327475	0	0.741935	0.0370079	0	0	0	0	0	0	1	0	0	0	0	1	219
GA14426-RA	827399	828008	1	1	1	1	1	1	5	NS		7	2	1	2	2.333	3.00043	1.25549	1.24069	1.5748	1.9361	0	0	0	0	0	0	0	1	0	0	1	184
GA14497-RA	4387717	4388666	3	1	1	1	1	1	5	NS		4.25	2	0.124	2	0	1.82169	1.25549	0.153846	1.5748	0	0	0	0	0	0	0	0	0	0	1	1	279
GA14754-RA	12217081	12219984	8	1	1	1	1	1	5	NS		0.788	0.786	1.83	1.484	0	0.337763	0.493409	2.27047	1.1685	0	0	0	0	0	0	0	0	0	0	1	1	273
GA14796-RA	11537758	11537950	8	1	1	1	1	1	5	NS		0	1	0	0	0	0	0.627746	0	0	0	0	0	0	0	0	0	1	0	0	0	1	46
GA14894-RA	11074870	11075214	8	1	1	1	1	1	5	NS		0.94	2.242	1	1.154	0	0.402915	1.40741	1.24069	0.908661	0	0	0	0	0	0	0	1	0	0	0	1	95
GA14909-RA	11224800	11225132	8	1	1	1	1	1	5	NS		0	0	0	0	0	0	0	0	0	0	0	0	0	0	0	0	0	0	0	1	1	111
GA14932-RA	239270	241359	1	1	1	1	1	1	5	NS		2	3	0	0	0	0.857265	1.88324	0	0	0	0	0	0	0	0	1	1	0	0	1	1	186
GA15095-RA	1168121	1170629	1	1	1	1	1	1	5	NS		4.931	2	1	1.176	3	2.11359	1.25549	1.24069	0.925984	2.48963	0	0	0	0	0	0	0	0	0	1	1	227
GA15201-RA	2304624	2305025	2	1	1	1	1	1	5	NS		10.587	4	0	4	5	4.53793	2.51099	0	3.14961	4.14938	0	0	0	0	0	1	1	0	0	1	1	113
GA15259-RA	2238421	2239200	2	1	1	1	1	1	5	NS		8.428	2	3	2.249	2	3.61252	1.25549	3.72208	1.77087	1.65975	0	0	0	0	0	1	0	0	0	0	1	260
GA15282-RA	2034368	2037130	2	1	1	1	1	1	5	NS		3	3	0	1	0	1.2859	1.88324	0	0.787402	0	0	0	0	0	0	0	0	0	0	1	1	786
GA15449-RA	1977711	1980510	2	1	1	1	1	1	5	NS		6.678	0	2.717	0	1	2.86241	0	3.37097	0	0.829876	0	0	0	0	0	1	1	0	1	0	1	521
GA15477-RB	1775568	1778056	2	1	1	1	1	1	5	NS		0.644	2	1.762	1	2.573	0.276039	1.25549	2.1861	0.787402	2.13527	0	0	0	0	0	1	0	0	0	0	1	386
GA15488-RA	1878020	1879030	2	1	1	1	1	1	5	NS		9.234	2.766	2	1	1	3.95799	1.73635	2.48139	0.787402	0.829876	0	0	0	0	0	1	1	0	1	1	1	337
GA15650-RA	4762832	4764109	3	1	1	1	1	1	5	NS		2.359	7.383	1	0	1.412	1.01114	4.63465	1.24069	0	1.17178	0	0	0	0	0	1	0	0	0	0	1	338
GA15656-RA	10657219	10657547	8	1	1	1	1	1	5	NS		4	0	0	0	0	1.71453	0	0	0	0	0	0	0	0	0	0	0	1	0	0	1	87
GA15697-RA	7606525	7607021	4	1	1	1	1	1	5	NS		0.485	1	0	2	2	0.207887	0.627746	0	1.5748	1.65975	0	0	0	0	0	0	0	0	1	0	1	136
GA15796-RA	2033407	2033937	2	1	1	1	1	1	5	NS		3	1.009	0	1	0	1.2859	0.633396	0	0.787402	0	0	0	0	0	0	0	0	1	0	0	1	156
GA15805-RA	8706476	8707323	5	1	1	1	1	1	5	NS		0	0.853	0	1	0	0	0.535468	0	0.787402	0	0	0	0	0	0	0	1	0	0	0	1	245
GA15850-RA	830548	833300	1	1	1	1	1	1	5	NS		6.69	2.927	4.254	1	4.949	2.86755	1.83741	5.27792	0.787402	4.10705	0	0	0	0	0	1	0	0	0	0	1	594
GA15868-RA	5305243	5305682	3	1	1	1	1	1	5	NS		2.519	2	0	2.259	3.519	1.07973	1.25549	0	1.77874	2.92033	0	0	0	0	0	1	1	0	1	0	1	108
GA17043-RE	912764	915465	1	1	1	1	1	1	5	NS		6.392	5.437	4.528	0.708	1	2.73982	3.41306	5.61787	0.55748	0.829876	0	0	0	0	0	1	1	1	0	1	1	305
GA17308-RA	17527306	17529337	12	1	1	1	1	1	5	NS		2.801	0	2.127	2.224	0.617	1.2006	0	2.63896	1.75118	0.512033	0	0	0	0	0	1	0	0	0	0	1	586
GA17477-RA	18315959	18317170	14	1	1	1	1	1	5	NS		2.434	3	1	4.081	1.559	1.04329	1.88324	1.24069	3.21339	1.29378	0	0	0	0	0	0	1	0	0	0	1	404
GA17559-RA	14833781	14835924	10	1	1	1	1	1	5	NS		0.567	0.231	0.371	0	0	0.243035	0.145009	0.460298	0	0	0	0	0	0	0	0	0	0	0	1	1	394
GA17583-RA	14785666	14786178	9	1	1	1	1	1	5	NS		0.596	0	0	0	0	0.255465	0	0	0	0	0	0	0	0	0	1	0	0	0	0	1	171
GA17597-RA	805032	805789	1	1	1	1	1	1	5	NS		7.995	2	3.73	2.461	3	3.42692	1.25549	4.62779	1.9378	2.48963	0	0	0	0	0	1	1	1	1	1	1	209
GA17610-RA	802531	803348	1	1	1	1	1	1	5	NS		8.127	4.136	3	3	2	3.4835	2.59636	3.72208	2.3622	1.65975	0	0	0	0	0	0	0	0	1	0	1	176
GA17693-RA	14792577	14794122	9	1	1	1	1	1	5	NS		0.083	1.683	1.249	1.01	0.516	0.0355765	1.0565	1.54963	0.795276	0.428216	0	0	0	0	0	0	0	1	0	0	1	320
GA17804-RA	9573004	9575081	7	1	1	1	1	1	5	NS		0.811	2.797	0	0	0	0.347621	1.75581	0	0	0	0	0	0	0	0	0	1	0	0	0	1	329
GA18359-RA	17218527	17218985	12	1	1	1	1	1	5	NS		2	1.194	2	6.049	2.194	0.857265	0.749529	2.48139	4.76299	1.82075	0	0	0	0	0	1	1	1	1	1	1	108
GA18489-RA	4859631	4860304	3	1	1	1	1	1	5	NS		4.396	4	0.24	1.335	1	1.88427	2.51099	0.297767	1.05118	0.829876	0	0	0	0	0	0	0	0	1	0	1	182
GA18673-RA	6633604	6637942	3	1	1	1	1	1	5	NS		1.373	1.086	0.086	0	1.246	0.588513	0.681733	0.1067	0	1.03402	0	0	0	0	0	0	0	0	0	0	1	641
GA18804-RA	8724562	8725127	5	1	1	1	1	1	5	NS		0	1.541	1.457	3.574	0.923	0	0.967357	1.80769	2.81417	0.765975	0	0	0	0	0	0	0	0	0	1	1	148
GA18808-RA	1742347	1743726	1	1	1	1	1	1	5	NS		6	2.014	3.5	2	4	2.5718	1.26428	4.34243	1.5748	3.3195	0	0	0	0	0	0	1	0	0	0	1	373
GA18907-RA	3540800	3542402	3	1	1	1	1	1	5	NS		3.358	3	0	4.418	3.057	1.43935	1.88324	0	3.47874	2.53693	0	0	0	0	0	1	0	0	0	0	1	311
GA18980-RA	1702268	1707430	1	1	1	1	1	1	5	NS		0.995	2	2.011	0	1	0.426489	1.25549	2.49504	0	0.829876	0	0	0	0	0	0	1	0	1	0	1	570
GA19129-RB	16491014	16491478	11	1	1	1	1	1	5	NS		1.959	0	1.856	0	3.314	0.839691	0	2.30273	0	2.75021	0	0	0	0	0	0	0	0	0	1	1	155
GA19155-RA	8905949	8907306	6	1	1	1	1	1	5	NS		0.064	0	0.003	0.391	1	0.0274325	0	0.00372208	0.307874	0.829876	0	0	0	0	0	1	0	0	0	1	1	384
GA19503-RA	14419485	14427846	9	1	1	1	1	1	5	NS		0	0.017	0	0	0	0	0.0106717	0	0	0	0	0	0	0	0	0	0	1	0	0	1	177
GA19515-RA	14393371	14394065	9	1	1	1	1	1	5	NS		0	0	0	0	0	0	0	0	0	0	0	0	0	0	0	0	1	0	0	0	1	156
GA19676-RA	4782702	4784128	3	1	1	1	1	1	5	NS		4.164	5	0.497	1	1	1.78483	3.13873	0.616625	0.787402	0.829876	0	0	0	0	0	1	0	0	1	0	1	428
GA19767-RA	8152465	8158861	5	1	1	1	1	1	5	NS		0.061	2.077	0.059	0.589	0	0.0261466	1.30383	0.073201	0.46378	0	0	0	0	0	0	1	0	0	0	0	1	986
GA20189-RB	16028110	16029785	11	1	1	1	1	1	5	NS		2.532	0	3.04	0	1.304	1.0853	0	3.77171	0	1.08216	0	0	0	0	0	0	0	1	0	0	1	191
GA20450-RA	16040023	16041190	11	1	1	1	1	1	5	NS		0	0.259	0	0	0.027	0	0.162586	0	0	0.0224066	0	0	0	0	0	1	0	0	0	0	1	221
GA20489-RA	1636072	1639962	1	1	1	1	1	1	5	NS		6.063	2.032	2	1	2	2.5988	1.27558	2.48139	0.787402	1.65975	0	0	0	0	0	1	1	1	1	0	1	1081
GA20892-RA	6094123	6096414	3	1	1	1	1	1	5	NS		2.452	1.09	0.096	0.184	1.322	1.05101	0.684244	0.119107	0.144882	1.0971	0	0	0	0	0	0	0	1	0	0	1	431
GA20911-RA	596918	597175	1	1	1	1	1	1	5	NS		7	4	1	4	4	3.00043	2.51099	1.24069	3.14961	3.3195	0	0	0	0	0	0	0	0	1	0	1	55
GA20933-RA	19453912	19457254	14	1	1	1	1	1	5	NS		16.963	5	3.809	0.095	6.788	7.2709	3.13873	4.72581	0.0748031	5.6332	0	0	0	0	0	0	1	0	0	0	1	206
GA20938-RD	13612588	13613511	8	1	1	1	1	1	5	NS		0.048	0.132	0	0	2.147	0.0205744	0.0828625	0	0	1.78174	0	0	0	0	0	0	1	1	0	1	1	91
GA20974-RA	2751073	2752412	3	1	1	1	1	1	5	NS		1.716	0.438	0.101	0.193	0.807	0.735534	0.274953	0.12531	0.151969	0.66971	0	0	0	0	0	0	0	0	1	0	1	388
GA20987-RA	15791766	15792877	11	1	1	1	1	1	5	NS		3.885	0.109	0	0	2.05	1.66524	0.0684244	0	0	1.70124	0	0	0	0	0	1	0	0	0	0	1	305
GA21003-RA	7937647	7938946	4	1	1	1	1	1	5	NS		2.124	1.653	0	0.294	0.537	0.910416	1.03766	0	0.231496	0.445643	0	0	0	0	0	1	0	0	0	0	1	369
GA21030-RA	15116385	15130187	10	1	1	1	1	1	5	NS		0	2.217	0	0	0.905	0	1.39171	0	0	0.751037	0	0	0	0	0	0	1	0	0	0	1	470
GA21125-RA	7505463	7509796	4	1	1	1	1	1	5	NS		0.338	0	0.022	0	1.4	0.144878	0	0.0272953	0	1.16183	0	0	0	0	0	0	0	1	0	0	1	135
GA21137-RA	1815073	1816230	2	1	1	1	1	1	5	NS		0.592	3	1.592	1	0.189	0.253751	1.88324	1.97519	0.787402	0.156846	0	0	0	0	0	0	0	0	1	0	1	350
GA21174-RA	13749022	13749579	8	1	1	1	1	1	5	NS		0	0	0	0	1	0	0	0	0	0.829876	0	0	0	0	0	1	0	1	0	1	1	186
GA21216-RA	361338	364811	1	1	1	1	1	1	5	NS		11	5.051	5	6	3.351	4.71496	3.17075	6.20347	4.72441	2.78091	0	0	0	0	0	0	1	0	1	0	1	1036
GA21225-RA	13663590	13664994	8	1	1	1	1	1	5	NS		2.445	2	0.135	0.839	1.477	1.04801	1.25549	0.167494	0.66063	1.22573	0	0	0	0	0	0	0	1	0	0	1	407
GA21266-RB	2301273	2301638	2	1	1	1	1	1	5	NS		8.246	3	0	5	3	3.5345	1.88324	0	3.93701	2.48963	0	0	0	0	0	0	0	0	1	0	1	122
GA21384-RA	401714	410326	1	1	1	1	1	1	5	NS		8.176	5.914	4	2	4.806	3.5045	3.71249	4.96278	1.5748	3.98838	0	0	0	0	0	1	0	0	0	0	1	2398
GA21451-RA	7351584	7352983	4	1	1	1	1	1	5	NS		1	0.801	0.086	0.105	0.793	0.428633	0.502825	0.1067	0.0826772	0.658091	0	0	0	0	0	0	0	0	0	1	1	386
GA21704-RB	17505689	17506637	12	1	1	1	1	1	5	NS		1	0	1	3	0	0.428633	0	1.24069	2.3622	0	0	0	0	0	0	0	0	1	0	0	1	263
GA21716-RA	14638503	14638844	9	1	1	1	1	1	5	NS		0	1	0	0.75	0	0	0.627746	0	0.590551	0	0	0	0	0	0	1	0	0	0	0	1	80
GA21766-RA	818893	819686	1	1	1	1	1	1	5	NS		11	1	1	2.644	4	4.71496	0.627746	1.24069	2.08189	3.3195	0	0	0	0	0	0	0	0	0	1	1	208
GA21787-RA	17708642	17709556	13	1	1	1	1	1	5	NS		1.667	0	2	3	3	0.714531	0	2.48139	2.3622	2.48963	0	0	0	0	0	0	0	0	0	1	1	305
GA22059-RA	19436601	19437521	14	1	1	1	1	1	5	NS		17	3	9	0	9.497	7.28676	1.88324	11.1663	0	7.88133	0	0	0	0	0	1	0	0	0	0	1	264
GA24108-RA	17586371	17587966	13	1	1	1	1	1	5	NS		0	0	1	2	1	0	0	1.24069	1.5748	0.829876	0	0	0	0	0	1	1	1	1	1	1	461
GA24187-RA	15261692	15262651	10	1	1	1	1	1	5	NS		0	0	0.628	2.377	1.18	0	0	0.779156	1.87165	0.979253	0	0	0	0	0	0	0	0	0	1	1	320
GA24197-RB	14915409	14915567	10	1	1	1	1	1	5	NS		0	0	0	1	1.006	0	0	0	0.787402	0.834855	0	0	0	0	0	0	0	0	0	1	1	53
GA24421-RB	5535756	5536236	3	1	1	1	1	1	5	NS		3	5	3	1	1	1.2859	3.13873	3.72208	0.787402	0.829876	0	0	0	0	0	1	0	1	1	1	1	143
GA24481-RA	3354917	3356335	3	1	1	1	1	1	5	NS		5.889	6.854	0.015	3.841	3.566	2.52422	4.30257	0.0186104	3.02441	2.95934	0	0	0	0	0	0	0	0	0	1	1	343
GA24496-RA	2958920	2959663	3	1	1	1	1	1	5	NS		12	4	0	2	3	5.14359	2.51099	0	1.5748	2.48963	0	0	0	0	0	0	1	0	0	0	1	223
GA24514-RA	2299085	2299570	2	1	1	1	1	1	5	NS		9.456	5.456	0	2	3	4.05315	3.42498	0	1.5748	2.48963	0	0	0	0	0	1	1	0	0	0	1	139
GA24564-RA	806024	806525	1	1	1	1	1	1	5	NS		8	2	3	1	2.023	3.42906	1.25549	3.72208	0.787402	1.67884	0	0	0	0	0	1	1	0	1	1	1	148
GA24613-RA	801860	802443	1	1	1	1	1	1	5	NS		9	3	3.002	3	2.777	3.85769	1.88324	3.72457	2.3622	2.30456	0	0	0	0	0	0	1	0	0	0	1	175
GA24632-RB	1598696	1599256	1	1	1	1	1	1	5	NS		4.889	4.889	2	2	0	2.09559	3.06905	2.48139	1.5748	0	0	0	0	0	0	0	1	1	0	1	1	165
GA24647-RA	2302997	2303403	2	1	1	1	1	1	5	NS		9	3.814	0	4	4	3.85769	2.39422	0	3.14961	3.3195	0	0	0	0	0	0	1	0	0	1	1	113
GA24659-RA	2691630	2692251	3	1	1	1	1	1	5	NS		9	4.619	0	3	2.553	3.85769	2.89956	0	2.3622	2.11867	0	0	0	0	0	0	1	0	0	0	1	161
GA24664-RA	2978072	2978338	3	1	1	1	1	1	5	NS		9	1	0	2	1	3.85769	0.627746	0	1.5748	0.829876	0	0	0	0	0	1	1	0	1	1	1	89
GA24694-RA	3977511	3978698	3	1	1	1	1	1	5	NS		1.44	1.086	0.248	1	1.079	0.617231	0.681733	0.307692	0.787402	0.895436	0	0	0	0	0	0	1	0	0	0	1	396
GA24712-RA	4448171	4448504	3	1	1	1	1	1	5	NS		8	5	1	1	3	3.42906	3.13873	1.24069	0.787402	2.48963	0	0	0	0	0	0	0	0	0	1	1	83
GA24739-RB	5353441	5353644	3	1	1	1	1	1	5	NS		1	4	3	1	0	0.428633	2.51099	3.72208	0.787402	0	0	0	0	0	0	0	0	1	0	0	1	68
GA24755-RA	6132200	6136489	3	1	1	1	1	1	5	NS		1.144	1.658	0.72	0.123	0	0.490356	1.0408	0.8933	0.0968504	0	0	0	0	0	0	0	0	0	0	1	1	353
GA24773-RA	6807487	6807741	3	1	1	1	1	1	5	NS		0.533	0	1.157	1	0	0.228461	0	1.43548	0.787402	0	0	0	0	0	0	0	0	1	0	0	1	85
GA24799-RA	7482563	7482811	4	1	1	1	1	1	5	NS		0	0	0	0	0	0	0	0	0	0	0	0	0	0	0	0	0	0	0	0	1	83
GA24890-RA	11029060	11029374	8	1	1	1	1	1	5	NS		2.26	1	0	1	0	0.96871	0.627746	0	0.787402	0	0	0	0	0	0	0	0	1	0	0	1	105
GA24901-RA	11445867	11446310	8	1	1	1	1	1	5	NS		2	4.199	0	1.866	0.542	0.857265	2.63591	0	1.46929	0.449793	0	0	0	0	0	0	1	0	1	0	1	102
GA25071-RB	17002587	17003190	11	1	1	1	1	1	5	NS		4.791	0	3	2.041	0	2.05358	0	3.72208	1.60709	0	0	0	0	0	0	0	1	0	0	0	1	139
GA25072-RD	17003723	17004307	11	1	1	1	1	1	5	NS		4	0.944	3	2	0	1.71453	0.592593	3.72208	1.5748	0	0	0	0	0	0	1	0	0	0	0	1	138
GA25121-RA	18613559	18616064	14	1	1	1	1	1	5	NS		2.442	2.735	2.684	3.757	1.95	1.04672	1.71689	3.33002	2.95827	1.61826	0	0	0	0	0	0	1	1	0	1	1	206
GA30444-RA	15919627	15919812	11	1	1	1	1	1	5	NS		0.226	2	0.054	2	0.903	0.096871	1.25549	0.0669975	1.5748	0.749378	0	0	0	0	0	1	0	0	0	0	1	62
GA31047-RA	5215612	5215941	3	1	1	1	1	1	5	NS		5.897	5	0	3	2	2.52765	3.13873	0	2.3622	1.65975	0	0	0	0	0	0	0	1	0	0	1	110
GA31061-RA	5724080	5725045	3	1	1	1	1	1	5	NS		5.029	3.797	0	4	1.446	2.15559	2.38355	0	3.14961	1.2	0	0	0	0	0	0	1	0	0	0	1	322
GA31129-RA	1906322	1908042	2	1	1	1	1	1	5	NS		6.068	3.366	3	1.511	1.012	2.60094	2.11299	3.72208	1.18976	0.839834	0	0	0	0	0	1	1	1	1	1	1	552
GA31369-RA	1603856	1604156	1	1	1	1	1	1	5	NS		7	6	2	2	3.897	3.00043	3.76648	2.48139	1.5748	3.23402	0	0	0	0	0	0	0	1	0	0	1	87
GA31446-RA	10824872	10825030	8	1	1	1	1	1	5	NS		0	0	0	0	0	0	0	0	0	0	0	0	0	0	1	0	0	0	0	0	1	53
GA31464-RA	2487652	2487925	2	1	1	1	1	1	5	NS		6	1.227	1	1	5	2.5718	0.770245	1.24069	0.787402	4.14938	0	0	0	0	0	1	0	0	0	0	1	75
GA31924-RA	19067138	19067368	14	1	1	1	1	1	5	NS		6	2	3	6	3	2.5718	1.25549	3.72208	4.72441	2.48963	0	0	0	0	0	1	0	0	0	0	1	77
GA32862-RA	2978348	2978545	3	1	1	1	1	1	5	NS		7.894	1	0	2	1	3.38363	0.627746	0	1.5748	0.829876	0	0	0	0	0	1	0	0	1	0	1	66
GA33012-RA	4036581	4036988	3	1	1	1	1	1	5	NS		6	4	3	2	3.012	2.5718	2.51099	3.72208	1.5748	2.49959	0	0	0	0	0	1	1	0	1	1	1	115
GA10081-RB	5031659	5032962	3	1	1	1	1	1	5	NS		3.408	2.938	0.123	0.123	2.197	1.46078	1.84432	0.152605	0.0968504	1.82324	0	0	0	0	0	2	2	2	1	2	2	130
GA10745-RB	4994125	4994874	3	1	1	1	1	1	5	NS		2	2	0	1	0	0.857265	1.25549	0	0.787402	0	0	0	0	0	0	0	1	1	0	0	2	202
GA10758-RA	17737029	17738550	14	1	1	1	1	1	5	NS		1.805	0	1	3.737	0.293	0.773682	0	1.24069	2.94252	0.243154	0	0	0	0	0	2	1	2	1	1	2	377
GA10895-RB	9430958	9431531	7	1	1	1	1	1	5	NS		0	0	0	0	0	0	0	0	0	0	0	0	0	0	0	0	0	0	1	1	2	111
GA11400-RA	6555641	6556197	3	1	1	1	1	1	5	NS		2	2.273	0	0	2	0.857265	1.42687	0	0	1.65975	0	0	0	0	0	1	1	1	1	1	2	137
GA11426-RA	10919005	10920295	8	1	1	1	1	1	5	NS		1.295	2.176	0.997	0.145	0.383	0.555079	1.36598	1.23697	0.114173	0.317842	0	0	0	0	0	0	0	2	0	0	2	241
GA11448-RA	1469378	1470827	1	1	1	1	1	1	5	NS		4.08	2	0	0	2	1.74882	1.25549	0	0	1.65975	0	0	0	0	0	1	0	1	0	0	2	330
GA11452-RA	1327545	1328908	1	1	1	1	1	1	5	NS		4	3.596	2.627	1	2	1.71453	2.25738	3.25931	0.787402	1.65975	0	0	0	0	0	2	1	0	1	1	2	391
GA11556-RA	15941809	15942709	11	1	1	1	1	1	5	NS		1.776	2	0.475	0.175	2	0.761252	1.25549	0.58933	0.137795	1.65975	0	0	0	0	0	0	1	1	0	0	2	280
GA11569-RG	15928829	15934572	11	1	1	1	1	1	5	NS		0.204	0.097	0	0.283	1.569	0.0874411	0.0608914	0	0.222835	1.30207	0	0	0	0	0	1	0	0	1	0	2	488
GA11800-RA	6620591	6621880	3	1	1	1	1	1	5	NS		1	1.072	0	1	1	0.428633	0.672944	0	0.787402	0.829876	0	0	0	0	0	0	0	0	1	1	2	336
GA11803-RA	5593982	5594617	3	1	1	1	1	1	5	NS		3.137	3	0	3	3.011	1.34462	1.88324	0	2.3622	2.49876	0	0	0	0	0	0	0	0	1	1	2	212
GA11836-RA	2573901	2574521	3	1	1	1	1	1	5	NS		7.49	4	0	0	4.727	3.21046	2.51099	0	0	3.92282	0	0	0	0	0	2	1	0	1	2	2	143
GA12287-RA	8601830	8602423	5	1	1	1	1	1	5	NS		0.098	2	0	2	0	0.042006	1.25549	0	1.5748	0	0	0	0	0	0	1	0	0	1	0	2	150
GA12335-RA	4028633	4029473	3	1	1	1	1	1	5	NS		3.528	6.736	0	4.736	1.736	1.51222	4.2285	0	3.72913	1.44066	0	0	0	0	0	0	1	1	0	0	2	130
GA12347-RB	17462375	17463807	12	1	1	1	1	1	5	NS		4	0	2	3	0	1.71453	0	2.48139	2.3622	0	0	0	0	0	0	0	1	0	0	1	2	263
GA12365-RA	7662344	7662604	4	1	1	1	1	1	5	NS		0	0.82	0	0	1	0	0.514752	0	0	0.829876	0	0	0	0	0	0	1	0	1	0	2	87
GA12730-RA	6554453	6555247	3	1	1	1	1	1	5	NS		2.409	1.513	0	0	2.424	1.03258	0.94978	0	0	2.01162	0	0	0	0	0	1	1	0	0	2	2	265
GA12807-RB	10921565	10922272	8	1	1	1	1	1	5	NS		0.253	0.564	1	0	0.997	0.108444	0.354049	1.24069	0	0.827386	0	0	0	0	0	1	2	1	1	1	2	194
GA13016-RA	5355859	5356681	3	1	1	1	1	1	5	NS		2	4.504	3	2	0.275	0.857265	2.82737	3.72208	1.5748	0.228216	0	0	0	0	0	0	1	1	0	2	2	236
GA13037-RA	11472153	11472500	8	1	1	1	1	1	5	NS		0	0	0.339	0	0	0	0	0.420596	0	0	0	0	0	0	0	1	1	0	0	0	2	116
GA13479-RA	3515043	3515579	3	1	1	1	1	1	5	NS		5	6	0	3	3	2.14316	3.76648	0	2.3622	2.48963	0	0	0	0	0	0	0	1	0	1	2	179
GA13505-RC	19738901	19742301	14	1	1	1	1	1	5	NS		5	4.113	4.024	2	5	2.14316	2.58192	4.99256	1.5748	4.14938	0	0	0	0	0	0	1	0	1	0	2	677
GA13506-RA	19753069	19755724	14	1	1	1	1	1	5	NS		5	3.428	8	5	5	2.14316	2.15191	9.92556	3.93701	4.14938	0	0	0	0	0	1	0	1	0	0	2	637
GA14040-RA	12330276	12332784	8	1	1	1	1	1	5	NS		0.062	0.177	0.358	0	0.574	0.0265752	0.111111	0.444169	0	0.476349	0	0	0	0	0	0	1	1	0	0	2	429
GA14294-RA	730173	731572	1	1	1	1	1	1	5	NS		9	6	3	2	3	3.85769	3.76648	3.72208	1.5748	2.48963	0	0	0	0	0	2	2	1	1	1	2	395
GA14295-RB	670780	671238	1	1	1	1	1	1	5	NS		14	2	4	2.174	3	6.00086	1.25549	4.96278	1.71181	2.48963	0	0	0	0	0	2	0	2	1	1	2	117
GA14655-RA	16239470	16240393	11	1	1	1	1	1	5	NS		1	0	2.599	4.628	0.206	0.428633	0	3.22457	3.64409	0.170954	0	0	0	0	0	2	0	0	0	0	2	197
GA14829-RA	14104948	14106209	9	1	1	1	1	1	5	NS		1.073	2.042	3.105	0.894	0	0.459923	1.28186	3.85236	0.703937	0	0	0	0	0	0	0	0	2	1	0	2	357
GA15012-RA	5935183	5936371	3	1	1	1	1	1	5	NS		4	1.629	1.561	1	1.041	1.71453	1.0226	1.93672	0.787402	0.8639	0	0	0	0	0	1	1	0	1	1	2	354
GA15112-RB	2557104	2559735	3	1	1	1	1	1	5	NS		6.728	3	1	2.93	5.001	2.88384	1.88324	1.24069	2.30709	4.15021	0	0	0	0	0	2	1	2	0	1	2	579
GA15264-RA	12324032	12325450	8	1	1	1	1	1	5	NS		0.995	0	1.294	0.882	0	0.426489	0	1.60546	0.694488	0	0	0	0	0	0	2	1	1	1	1	2	136
GA15322-RA	6153311	6153593	3	1	1	1	1	1	5	NS		0	3.582	0.418	2	1	0	2.24859	0.51861	1.5748	0.829876	0	0	0	0	0	0	1	1	0	0	2	67
GA15428-RA	89439	91233	1	1	1	1	1	1	5	NS		5	4	1	0	3	2.14316	2.51099	1.24069	0	2.48963	0	0	0	0	0	0	1	0	1	0	2	508
GA15450-RA	1973512	1975263	2	1	1	1	1	1	5	NS		4.543	0	1.398	1	1.678	1.94728	0	1.73449	0.787402	1.39253	0	0	0	0	0	0	0	0	1	1	2	517
GA15685-RA	1076364	1087719	1	1	1	1	1	1	5	NS		7.887	1.371	1.955	1.44	1	3.38063	0.86064	2.42556	1.13386	0.829876	0	0	0	0	0	2	0	0	0	0	2	281
GA15703-RA	7656858	7659439	4	1	1	1	1	1	5	NS		0.362	0	0	0	0.071	0.155165	0	0	0	0.0589212	0	0	0	0	0	0	0	2	0	0	2	481
GA15722-RA	5033326	5034137	3	1	1	1	1	1	5	NS		1.108	2.295	0	1.023	2.705	0.474925	1.44068	0	0.805512	2.24481	0	0	0	0	0	0	0	2	0	0	2	114
GA15848-RA	15986	16456	1	1	1	1	1	1	5	NS		4	0	2	0	2	1.71453	0	2.48139	0	1.65975	0	0	0	0	0	2	1	1	1	2	2	157
GA15891-RA	1635086	1635660	1	1	1	1	1	1	5	NS		3.582	1	2	1.611	2	1.53536	0.627746	2.48139	1.2685	1.65975	0	0	0	0	0	2	1	1	1	1	2	169
GA16231-RA	7598491	7599630	4	1	1	1	1	1	5	NS		4	0.733	0	0	0.585	1.71453	0.460138	0	0	0.485477	0	0	0	0	0	2	1	0	0	1	2	241
GA16437-RB	18239843	18242001	14	1	1	1	1	1	5	NS		1.327	2	2.13	3.407	3	0.568796	1.25549	2.64268	2.68268	2.48963	0	0	0	0	0	0	0	1	1	0	2	441
GA16670-RC	7649220	7654473	4	1	1	1	1	1	5	NS		0.212	0.635	0.078	0.438	0.319	0.0908701	0.398619	0.0967742	0.344882	0.26473	0	0	0	0	0	0	1	1	0	0	2	454
GA16715-RA	3289847	3291209	3	1	1	1	1	1	5	NS		6.218	4	0	4	2	2.66524	2.51099	0	3.14961	1.65975	0	0	0	0	0	1	0	1	1	0	2	361
GA17211-RA	17533303	17534616	12	1	1	1	1	1	5	NS		2.14	1.654	1.944	6.558	0	0.917274	1.03829	2.41191	5.16378	0	0	0	0	0	0	1	0	1	1	0	2	438
GA17313-RA	19619984	19623586	14	1	1	1	1	1	5	NS		9	1	10	9	7	3.85769	0.627746	12.4069	7.08661	5.80913	0	0	0	0	0	2	1	1	1	1	2	1071
GA17406-RA	18595139	18596095	14	1	1	1	1	1	5	NS		3.357	3	2	4.824	1	1.43892	1.88324	2.48139	3.79843	0.829876	0	0	0	0	0	1	0	2	0	0	2	319
GA17484-RA	3025513	3026227	3	1	1	1	1	1	5	NS		4.704	2	0.032	2.032	3.032	2.01629	1.25549	0.0397022	1.6	2.51618	0	0	0	0	0	1	2	0	1	1	2	198
GA17485-RA	17471359	17472050	12	1	1	1	1	1	5	NS		3.138	0.248	2.138	2	0	1.34505	0.155681	2.65261	1.5748	0	0	0	0	0	0	1	0	1	0	1	2	203
GA17515-RA	17216301	17217852	12	1	1	1	1	1	5	NS		1.616	0.161	3.997	4	1.261	0.69267	0.101067	4.95906	3.14961	1.04647	0	0	0	0	0	0	0	0	0	2	2	471
GA17740-RA	8988408	8991501	6	1	1	1	1	1	5	NS		1.087	1.83	1.286	0.232	2.28	0.465924	1.14878	1.59553	0.182677	1.89212	0	0	0	0	0	0	0	0	2	0	2	262
GA17778-RA	7607909	7609645	4	1	1	1	1	1	5	NS		1.745	1.23	0	1.561	0	0.747964	0.772128	0	1.22913	0	0	0	0	0	0	1	1	2	0	1	2	579
GA17951-RA	9417718	9418585	7	1	1	1	1	1	5	NS		3.027	0	0	0.101	3	1.29747	0	0	0.0795276	2.48963	0	0	0	0	0	1	0	0	1	1	2	211
GA18111-RA	7760626	7761159	4	1	1	1	1	1	5	NS		0	0.111	0.252	0	0	0	0.0696798	0.312655	0	0	0	0	0	0	0	0	0	1	1	0	2	156
GA18238-RA	9432891	9433533	7	1	1	1	1	1	5	NS		0.076	0.303	0	0	0	0.0325761	0.190207	0	0	0	0	0	0	0	0	0	0	1	0	1	2	188
GA18348-RA	1833743	1834647	2	1	1	1	1	1	5	NS		3	4	2	0	4	1.2859	2.51099	2.48139	0	3.3195	0	0	0	0	0	1	0	1	0	0	2	285
GA18515-RA	3703667	3705618	3	1	1	1	1	1	5	NS		5.045	6	0.139	1.554	5.23	2.16245	3.76648	0.172457	1.22362	4.34025	0	0	0	0	0	0	0	1	0	1	2	515
GA18633-RA	19224870	19228509	14	1	1	1	1	1	5	NS		4.404	0.121	4.395	2.194	4	1.8877	0.0759573	5.45285	1.72756	3.3195	0	0	0	0	0	2	1	1	1	0	2	621
GA18739-RA	19147873	19149487	14	1	1	1	1	1	5	NS		6.625	2.474	4	1	6.189	2.83969	1.55304	4.96278	0.787402	5.1361	0	0	0	0	0	2	1	2	1	2	2	459
GA18945-RA	11595095	11598669	8	1	1	1	1	1	5	NS		0.012	1.858	0.096	0	0.049	0.00514359	1.16635	0.119107	0	0.0406639	0	0	0	0	0	0	0	2	0	0	2	506
GA18965-RB	243333	244877	1	1	1	1	1	1	5	NS		2.531	2.837	0	0	0	1.08487	1.78092	0	0	0	0	0	0	0	0	1	1	1	1	1	2	310
GA18994-RF	1747614	1755593	1	1	1	1	1	1	5	NS		4.128	0.581	0.672	1	1.226	1.7694	0.364721	0.833747	0.787402	1.01743	0	0	0	0	0	0	0	2	0	0	2	1084
GA18997-RA	1722202	1724192	1	1	1	1	1	1	5	NS		4.875	2	1	0	1	2.08958	1.25549	1.24069	0	0.829876	0	0	0	0	0	0	1	0	0	1	2	261
GA20497-RA	15956597	15956854	11	1	1	1	1	1	5	NS		0	0	0	0	2	0	0	0	0	1.65975	0	0	0	0	0	0	0	0	1	1	2	65
GA20535-RA	7958453	7958950	4	1	1	1	1	1	5	NS		0.149	1.291	0.347	0	0	0.0638663	0.810421	0.430521	0	0	0	0	0	0	0	2	0	1	1	0	2	125
GA20735-RA	15209198	15209548	10	1	1	1	1	1	5	NS		0.234	0	0	0.541	1	0.1003	0	0	0.425984	0.829876	0	0	0	0	0	0	0	1	0	1	2	117
GA20809-RC	9695143	9696861	7	1	1	1	1	1	5	NS		0	0	0	0	0	0	0	0	0	0	0	0	0	0	0	0	0	0	1	1	2	414
GA20816-RC	5403409	5405143	3	1	1	1	1	1	5	NS		1.01	3.174	0.143	2.579	3.051	0.432919	1.99247	0.177419	2.03071	2.53195	0	0	0	0	0	1	0	1	0	0	2	455
GA20823-RB	19185973	19189099	14	1	1	1	1	1	5	NS		10.116	2.775	5	3	3.11	4.33605	1.742	6.20347	2.3622	2.58091	0	0	0	0	0	0	2	0	0	0	2	525
GA20935-RA	19445252	19447801	14	1	1	1	1	1	5	NS		18	5	5.17	0	5	7.71539	3.13873	6.41439	0	4.14938	0	0	0	0	0	0	0	1	1	1	2	727
GA20984-RA	18957634	18958345	14	1	1	1	1	1	5	NS		6	2	1	1	4.573	2.5718	1.25549	1.24069	0.787402	3.79502	0	0	0	0	0	2	0	0	0	0	2	174
GA21037-RA	17345661	17346293	12	1	1	1	1	1	5	NS		3.436	0	2.844	2	0	1.47278	0	3.52854	1.5748	0	0	0	0	0	0	2	0	0	0	0	2	165
GA21042-RA	16312205	16313936	11	1	1	1	1	1	5	NS		2	0	1.526	0	0	0.857265	0	1.8933	0	0	0	1	0	0	0	1	0	0	1	0	2	553
GA21043-RA	17353478	17354591	12	1	1	1	1	1	5	NS		4.077	1.221	2	4.597	1.221	1.74754	0.766478	2.48139	3.61969	1.01328	0	0	0	0	0	1	2	0	0	0	2	297
GA21063-RA	18619865	18620954	14	1	1	1	1	1	5	NS		3.433	2	1.279	3	0.279	1.4715	1.25549	1.58685	2.3622	0.231535	0	0	0	0	0	1	1	1	1	0	2	263
GA21072-RA	18640617	18651717	14	1	1	1	1	1	5	NS		3.43	1.405	1.337	2.779	0.886	1.47021	0.881984	1.65881	2.18819	0.73527	0	0	0	0	0	0	0	1	1	0	2	610
GA21078-RA	427599	429743	1	1	1	1	1	1	5	NS		6	3	2	1	6	2.5718	1.88324	2.48139	0.787402	4.97925	0	0	0	0	0	1	2	0	0	1	2	543
GA21079-RA	4276986	4278610	3	1	1	1	1	1	5	NS		4.048	7.414	0	1	1	1.73511	4.65411	0	0.787402	0.829876	0	0	0	0	0	0	0	2	0	0	2	412
GA21129-RA	7513453	7513922	4	1	1	1	1	1	5	NS		1	0	0	0	0.047	0.428633	0	0	0	0.0390041	0	0	0	0	0	0	0	2	0	0	2	135
GA21212-RB	4433530	4434528	3	1	1	1	1	1	5	NS		3	7.287	1	1.563	0	1.2859	4.57439	1.24069	1.23071	0	0	0	0	0	0	1	1	0	0	1	2	281
GA21223-RB	377886	380177	1	1	1	1	1	1	5	NS		12.265	8.142	3	3	8	5.25718	5.11111	3.72208	2.3622	6.639	0	0	0	0	0	2	1	0	2	1	2	636
GA21281-RA	5509239	5510476	3	1	1	1	1	1	5	NS		1.992	2.521	0	1.305	3.008	0.853836	1.58255	0	1.02756	2.49627	0	0	0	0	0	1	1	1	0	2	2	355
GA21321-RA	365536	367888	1	1	1	1	1	1	5	NS		12.324	6	4.755	5.245	4.755	5.28247	3.76648	5.8995	4.12992	3.94606	0	0	0	0	0	0	0	1	0	1	2	478
GA21406-RA	9838359	9839058	7	1	1	1	1	1	5	NS		0	0	0	0	0	0	0	0	0	0	0	0	0	0	0	0	1	0	0	1	2	212
GA21477-RA	6803237	6803734	3	1	1	1	1	1	5	NS		2.345	0	0	0	0.016	1.00514	0	0	0	0.013278	0	0	0	0	0	1	1	1	1	1	2	166
GA21511-RA	11058639	11061194	8	1	1	1	1	1	5	NS		3.984	1.136	0.303	1.63	0.595	1.70767	0.71312	0.375931	1.28346	0.493776	0	0	0	0	0	0	0	1	1	0	2	681
GA21516-RA	11056480	11057126	8	1	1	1	1	1	5	NS		0.601	1.043	0.889	1.413	1.517	0.257608	0.654739	1.10298	1.1126	1.25892	0	0	0	0	0	0	0	2	0	0	2	138
GA21525-RA	11031341	11031890	8	1	1	1	1	1	5	NS		0	1	0	1.26	0	0	0.627746	0	0.992126	0	0	0	0	0	0	1	1	0	0	0	2	137
GA21727-RB	1969893	1971558	2	1	1	1	1	1	5	NS		2.348	2.652	4.304	4	1	1.00643	1.66478	5.33995	3.14961	0.829876	0	0	0	0	0	2	2	1	1	1	2	157
GA21791-RB	1022960	1027023	1	1	1	1	1	1	5	NS		7.369	2.863	4.973	0	0.414	3.15859	1.79724	6.16998	0	0.343568	0	0	0	0	0	2	1	0	0	1	2	548
GA22149-RB	4056562	4058151	3	1	1	1	1	1	5	NS		4.516	3	0	0.897	4.908	1.93571	1.88324	0	0.706299	4.07303	0	0	0	0	0	2	1	0	1	1	2	530
GA24086-RA	18666834	18668147	14	1	1	1	1	1	5	NS		6.79	1.359	0.359	4.045	0	2.91042	0.853107	0.445409	3.18504	0	0	0	0	0	0	0	1	0	0	1	2	331
GA24128-RA	17208324	17209089	12	1	1	1	1	1	5	NS		0.548	0	3	5.548	1	0.234891	0	3.72208	4.3685	0.829876	0	0	0	0	0	1	0	1	1	1	2	207
GA24133-RA	17135760	17136648	11	1	1	1	1	1	5	NS		0	0	1.099	3.027	0	0	0	1.36352	2.38346	0	0	0	0	0	0	0	1	2	0	0	2	255
GA24147-RB	16645536	16646036	11	1	1	1	1	1	5	NS		0.524	0	3	1	0	0.224604	0	3.72208	0.787402	0	0	0	0	0	0	2	2	2	1	2	2	143
GA24239-RA	13364017	13364466	8	1	1	1	1	1	5	NS		0	0	0.418	0	0	0	0	0.51861	0	0	0	0	0	1	0	0	1	1	0	0	2	150
GA24240-RA	13362797	13363252	8	1	1	1	1	1	5	NS		0	0	0	0	0	0	0	0	0	0	0	0	0	0	0	0	1	1	0	1	2	152
GA24262-RA	11899547	11899771	8	1	1	1	1	1	5	NS		0	2	0	0	1.013	0	1.25549	0	0	0.840664	0	0	0	0	0	1	0	0	0	1	2	53
GA24268-RC	11788545	11791991	8	1	1	1	1	1	5	NS		0.42	2.844	0	0.481	0.007	0.180026	1.78531	0	0.37874	0.00580913	0	0	0	0	0	1	1	0	1	0	2	270
GA24301-RA	10528761	10529205	7	1	1	1	1	1	5	NS		1.943	0	0	0	1.5	0.832833	0	0	0	1.24481	0	0	0	0	0	0	0	1	0	1	2	106
GA24470-RA	3722077	3739798	3	1	1	1	1	1	5	NS		6.58	3.958	0.002	1.689	4.058	2.8204	2.48462	0.00248139	1.32992	3.36763	0	0	0	0	0	0	1	0	0	1	2	723
GA24490-RB	3032368	3032705	3	1	1	1	1	1	5	NS		3	2	0	2	2	1.2859	1.25549	0	1.5748	1.65975	0	0	1	0	0	0	1	0	0	0	2	91
GA24491-RA	3026437	3027264	3	1	1	1	1	1	5	NS		5	2	0	2	2.512	2.14316	1.25549	0	1.5748	2.08465	0	0	0	0	0	1	2	0	1	0	2	276
GA24594-RA	146848	160461	1	1	1	1	1	1	5	NS		4.009	2	2	1.009	1	1.71839	1.25549	2.48139	0.794488	0.829876	0	0	0	0	0	1	2	1	1	1	2	531
GA24603-RA	413338	413738	1	1	1	1	1	1	5	NS		8	3	4	2	6	3.42906	1.88324	4.96278	1.5748	4.97925	0	0	0	0	0	0	2	1	2	1	2	86
GA24655-RB	2537879	2538729	3	1	1	1	1	1	5	NS		8.66	4.908	0.259	3	4.759	3.71196	3.08098	0.32134	2.3622	3.94938	0	0	0	0	0	0	1	1	0	1	2	94
GA24713-RB	4449890	4450084	3	1	1	1	1	1	5	NS		3.851	5	0	2	5.703	1.65066	3.13873	0	1.5748	4.73278	0	0	0	0	0	2	0	1	1	1	2	65
GA24719-RA	4726972	4727300	3	1	1	1	1	1	5	NS		4.154	5.966	0	0.689	2	1.78054	3.74513	0	0.54252	1.65975	0	0	0	0	0	2	0	0	0	0	2	89
GA24956-RA	13312939	13313103	8	1	1	1	1	1	5	NS		0	0	1.291	1.479	0.2	0	0	1.60174	1.16457	0.165975	0	0	0	0	0	2	0	1	0	0	2	55
GA24958-RA	13372889	13373191	8	1	1	1	1	1	5	NS		0	1	0	1	0	0	0.627746	0	0.787402	0	0	0	0	0	0	1	0	2	1	2	2	101
GA24979-RA	14097568	14098338	9	1	1	1	1	1	5	NS		0.084	0	0	0	0	0.0360051	0	0	0	0	0	0	0	0	0	1	1	0	1	1	2	257
GA24997-RA	15149980	15150249	10	1	1	1	1	1	5	NS		0.493	0.367	1	0	1	0.211316	0.230383	1.24069	0	0.829876	0	0	0	0	0	1	2	0	2	1	2	90
GA25003-RA	15264317	15265255	10	1	1	1	1	1	5	NS		0.181	0	1	1.723	1	0.0775825	0	1.24069	1.35669	0.829876	0	0	0	0	0	0	1	1	1	1	2	313
GA25055-RA	16632780	16633269	11	1	1	1	1	1	5	NS		1	0	2	2	1	0.428633	0	2.48139	1.5748	0.829876	0	0	0	0	0	1	1	2	0	2	2	143
GA25082-RA	17259035	17261032	12	1	1	1	1	1	5	NS		1.789	0.189	3	6	0	0.766824	0.118644	3.72208	4.72441	0	0	0	0	0	0	1	0	1	0	1	2	337
GA25088-RB	17490438	17494880	12	1	1	1	1	1	5	NS		2.004	0	2	3.046	0	0.85898	0	2.48139	2.39843	0	0	0	0	0	0	0	1	0	0	0	2	743
GA25100-RA	17710688	17713579	13	1	1	1	1	1	5	NS		3.375	0	1	3	1.145	1.44664	0	1.24069	2.3622	0.950207	0	0	0	0	0	0	2	0	0	0	2	770
GA30270-RB	17722262	17725505	13	1	1	1	1	1	5	NS		0.711	1.156	1	2.747	1.612	0.304758	0.725675	1.24069	2.16299	1.33776	0	0	0	0	0	0	1	0	0	0	2	326
GA30552-RA	3523045	3523478	3	1	1	1	1	1	5	NS		4	3	0	2	1	1.71453	1.88324	0	1.5748	0.829876	0	0	0	0	0	1	1	0	0	0	2	122
GA31002-RA	1329017	1329425	1	1	1	1	1	1	5	NS		4	3	2	1	2	1.71453	1.88324	2.48139	0.787402	1.65975	0	0	0	0	0	0	1	0	0	1	2	97
GA31033-RA	1153766	1155353	1	1	1	1	1	1	5	NS		4	2.573	0.854	2	1	1.71453	1.61519	1.05955	1.5748	0.829876	0	0	0	0	0	2	0	0	0	1	2	57
GA32072-RA	13719549	13722304	8	1	1	1	1	1	5	NS		0	0.344	0	0	0.656	0	0.215945	0	0	0.544398	0	0	0	0	0	1	0	1	0	2	2	30
GA32572-RA	6670449	6671076	3	1	1	1	1	1	5	NS		0.831	1.249	0	2.502	1	0.356194	0.784055	0	1.97008	0.829876	0	0	0	0	0	2	0	0	2	0	2	146
GA32627-RA	5416511	5416645	3	1	1	1	1	1	5	NS		5	3	0	2	1	2.14316	1.88324	0	1.5748	0.829876	0	0	0	0	0	0	0	1	0	1	2	45
GA10023-RB	8369261	8387661	5	1	1	1	1	1	5	NS		0	2.342	0	0.506	0.03	0	1.47018	0	0.398425	0.0248963	0	0	0	0	1	1	0	0	0	1	3	416
GA10242-RA	2988374	2988756	3	1	1	1	1	1	5	NS		3.403	0.142	0.858	1	0	1.45864	0.08914	1.06452	0.787402	0	0	0	0	0	0	1	1	1	1	3	3	106
GA10297-RA	14931	15965	1	1	1	1	1	1	5	NS		4	0	2	0	2	1.71453	0	2.48139	0	1.65975	0	0	0	0	0	2	1	1	2	1	3	326
GA10372-RA	17595394	17597412	13	1	1	1	1	1	5	NS		0.322	1	1.351	2	1.081	0.13802	0.627746	1.67618	1.5748	0.897095	0	0	0	0	0	1	0	0	0	2	3	297
GA10737-RA	199040	209894	1	1	1	1	1	1	5	NS		3.833	4.039	1.357	2	1.039	1.64295	2.53547	1.68362	1.5748	0.862241	0	0	0	0	0	0	1	0	0	2	3	664
GA10823-RA	1724930	1725961	1	1	1	1	1	1	5	NS		4	1	2	0	1	1.71453	0.627746	2.48139	0	0.829876	0	0	0	0	0	2	0	0	2	0	3	344
GA11568-RA	15939224	15939904	11	1	1	1	1	1	5	NS		1	1.001	0	0	1	0.428633	0.628374	0	0	0.829876	0	0	0	0	0	0	0	1	0	2	3	227
GA11839-RA	1230782	1231696	1	1	1	1	1	1	5	NS		4.753	5.367	3	0	1	2.03729	3.36911	3.72208	0	0.829876	0	0	0	0	0	1	0	2	2	2	3	220
GA11844-RA	1222482	1224006	1	1	1	1	1	1	5	NS		4	2	1.818	0.109	2.909	1.71453	1.25549	2.25558	0.0858268	2.41411	0	0	0	0	0	1	1	2	1	0	3	220
GA11845-RA	1220829	1221788	1	1	1	1	1	1	5	NS		4.005	2.155	0.489	0	2	1.71667	1.35279	0.6067	0	1.65975	0	0	0	0	0	1	1	1	1	1	3	219
GA12132-RA	11066453	11066911	8	1	1	1	1	1	5	NS		1.381	2	0.749	2	1.407	0.591942	1.25549	0.92928	1.5748	1.16763	0	0	0	0	0	3	2	3	2	3	3	153
GA12204-RA	14353440	14354659	9	1	1	1	1	1	5	NS		0	3.292	0.546	0.035	1.001	0	2.06654	0.677419	0.0275591	0.830705	0	0	0	0	0	0	1	2	1	2	3	337
GA12205-RA	5707304	5707736	3	1	1	1	1	1	5	NS		4	3.085	0	4.308	0	1.71453	1.9366	0	3.39213	0	0	0	0	0	0	2	2	1	2	2	3	117
GA12215-RA	14625211	14625618	9	1	1	1	1	1	5	NS		3.199	1	0	0	0.179	1.3712	0.627746	0	0	0.148548	0	0	0	0	0	0	0	2	0	1	3	136
GA12367-RA	7613585	7614454	4	1	1	1	1	1	5	NS		0	1.044	0.656	0	0.035	0	0.655367	0.813896	0	0.0290456	0	0	0	0	0	0	1	1	0	1	3	229
GA12379-RH	17263473	17268991	12	1	1	1	1	1	5	NS		0.478	0.065	3	6	0.153	0.204886	0.0408035	3.72208	4.72441	0.126971	0	1	0	0	0	1	0	0	1	1	3	159
GA12589-RA	12799971	12800476	8	1	1	1	1	1	5	NS		0	0	0	0.329	0	0	0	0	0.259055	0	0	0	0	0	0	0	0	1	1	2	3	151
GA13102-RA	19029687	19034697	14	1	1	1	1	1	5	NS		8.003	4.322	2.496	3.143	3.504	3.43035	2.71312	3.09677	2.4748	2.90788	0	0	0	0	0	0	2	2	1	0	3	474
GA13230-RA	5486494	5487777	3	1	1	1	1	1	5	NS		2	1.65	0	1	0.261	0.857265	1.03578	0	0.787402	0.216598	0	0	0	0	0	0	1	0	0	3	3	199
GA13989-RA	10925549	10925997	8	1	1	1	1	1	5	NS		1	1	0	0.396	0	0.428633	0.627746	0	0.311811	0	0	0	0	0	0	1	0	2	0	0	3	132
GA14018-RA	818115	818637	1	1	1	1	1	1	5	NS		11	1	1.306	3	4	4.71496	0.627746	1.62035	2.3622	3.3195	0	0	0	0	0	2	1	0	1	3	3	157
GA14038-RA	12319894	12321122	8	1	1	1	1	1	5	NS		4.528	0	0	0.08	1	1.94085	0	0	0.0629921	0.829876	0	0	0	0	0	1	0	1	1	0	3	337
GA14072-RC	8773026	8782334	5	1	1	1	1	1	5	NS		1.009	1.74	0.155	0	0.519	0.43249	1.09228	0.192308	0	0.430705	0	0	0	0	0	1	2	0	1	0	3	235
GA14215-RA	10860963	10861300	8	1	1	1	1	1	5	NS		1.082	0	5	0	2.957	0.463781	0	6.20347	0	2.45394	0	0	0	0	0	1	0	1	2	0	3	93
GA14410-RA	2788168	2791449	3	1	1	1	1	1	5	NS		10.111	4.791	0.001	3.134	0	4.3339	3.00753	0.00124069	2.46772	0	0	0	1	0	0	1	0	1	1	0	3	662
GA14937-RA	14095499	14096338	9	1	1	1	1	1	5	NS		0	0	0	0	0.015	0	0	0	0	0.0124481	0	0	1	0	0	1	0	0	0	1	3	280
GA15096-RA	2552041	2553622	3	1	1	1	1	1	5	NS		8.764	4.211	0.388	1.539	5	3.75654	2.64344	0.48139	1.21181	4.14938	0	0	0	0	0	1	2	0	1	0	3	447
GA15166-RA	9252392	9258505	7	1	1	1	1	1	5	NS		0	0	0.008	0	1.996	0	0	0.00992556	0	1.65643	0	0	0	0	0	1	0	1	1	0	3	477
GA15631-RA	19609304	19609823	14	1	1	1	1	1	5	NS		10	1	10	8	6	4.28633	0.627746	12.4069	6.29921	4.97925	0	0	0	0	0	0	0	2	1	0	3	123
GA15686-RA	1166953	1167672	1	1	1	1	1	1	5	NS		4.783	1.646	1	2	2.646	2.05015	1.03327	1.24069	1.5748	2.19585	0	0	0	0	0	1	1	1	1	2	3	240
GA15738-RA	4038103	4038594	3	1	1	1	1	1	5	NS		7	5	2.792	1.028	3.477	3.00043	3.13873	3.46402	0.809449	2.88548	0	0	0	0	0	2	2	0	2	2	3	144
GA15789-RA	2235390	2236196	2	1	1	1	1	1	5	NS		8	3	3	1	1.223	3.42906	1.88324	3.72208	0.787402	1.01494	0	0	0	0	0	1	0	0	2	1	3	269
GA15811-RA	3651673	3652724	3	1	1	1	1	1	5	NS		4.053	5	0.816	0.421	4	1.73725	3.13873	1.01241	0.331496	3.3195	0	0	0	0	0	0	1	1	0	1	3	290
GA15902-RA	7538330	7539487	4	1	1	1	1	1	5	NS		2.071	0	1.109	0.428	0.071	0.887698	0	1.37593	0.337008	0.0589212	0	0	0	0	0	1	0	0	1	1	3	386
GA15915-RA	3347012	3348427	3	1	1	1	1	1	5	NS		11.737	6.286	0.025	3.651	5.122	5.03086	3.94601	0.0310174	2.8748	4.25062	0	0	1	0	0	1	0	1	0	0	3	434
GA16296-RA	18229192	18231389	14	1	1	1	1	1	5	NS		1	4	3	4	6	0.428633	2.51099	3.72208	3.14961	4.97925	0	0	0	0	0	1	0	2	2	1	3	689
GA17351-RA	8158364	8159338	5	1	1	1	1	1	5	NS		0	1.534	0	0	0	0	0.962963	0	0	0	0	0	0	0	0	1	1	1	0	0	3	153
GA17437-RA	18389872	18391032	14	1	1	1	1	1	5	NS		3.841	3	1.175	5	2.043	1.64638	1.88324	1.45782	3.93701	1.69544	0	0	0	0	0	0	1	0	0	2	3	368
GA17668-RA	1931794	1932934	2	1	1	1	1	1	5	NS		5.722	4	0	0	0	2.45264	2.51099	0	0	0	0	0	0	0	0	1	0	1	0	1	3	273
GA17915-RA	7105530	7107887	4	1	1	1	1	1	5	NS		0.295	0.968	0.063	0.749	0.457	0.126447	0.607659	0.0781638	0.589764	0.379253	0	0	0	0	0	1	2	1	1	1	3	175
GA18082-RA	17720981	17721776	13	1	1	1	1	1	5	NS		1	1.04	1	3	2	0.428633	0.652856	1.24069	2.3622	1.65975	0	0	0	0	0	1	1	2	2	2	3	247
GA18293-RA	2543134	2545346	3	1	1	1	1	1	5	NS		7.992	2.734	0	2.287	5.189	3.42563	1.71626	0	1.80079	4.30622	0	0	0	0	0	0	1	3	0	1	3	217
GA18332-RA	6681354	6685393	3	1	1	1	1	1	5	NS		0.937	2.034	0.19	1	1.101	0.401629	1.27684	0.235732	0.787402	0.913693	0	0	1	0	0	1	0	1	1	0	3	447
GA18357-RA	797821	798717	1	1	1	1	1	1	5	NS		9	3	3	3	4	3.85769	1.88324	3.72208	2.3622	3.3195	0	0	0	0	0	2	1	2	2	3	3	231
GA18612-RB	16496881	16499050	11	1	1	1	1	1	5	NS		0	0	0	0	0.242	0	0	0	0	0.20083	0	0	0	0	0	3	0	2	0	0	3	286
GA18638-RA	2028045	2031694	2	1	1	1	1	1	5	NS		3	1.879	1.813	1	0	1.2859	1.17954	2.24938	0.787402	0	0	0	0	0	0	1	1	0	1	1	3	313
GA18861-RA	19059356	19060658	14	1	1	1	1	1	5	NS		7.378	2	0	3.285	1	3.16245	1.25549	0	2.58661	0.829876	0	0	0	0	0	3	2	2	1	1	3	414
GA18956-RB	295768	296634	1	1	1	1	1	1	5	NS		3.768	3	4	1	3	1.61509	1.88324	4.96278	0.787402	2.48963	0	0	0	0	0	1	1	2	2	1	3	289
GA18977-RA	1690951	1691683	1	1	1	1	1	1	5	NS		1.998	4.464	2.831	0	2	0.856408	2.80226	3.51241	0	1.65975	0	0	0	0	0	2	1	0	1	2	3	197
GA19672-RA	4786598	4797589	3	1	1	1	1	1	5	NS		3.262	6.396	0	1	1	1.3982	4.01507	0	0.787402	0.829876	0	0	0	0	0	1	1	0	0	2	3	724
GA19732-RA	6765575	6797925	3	1	1	1	1	1	5	NS		0.212	0.059	0.02	0.124	0.678	0.0908701	0.037037	0.0248139	0.0976378	0.562656	0	0	0	0	0	1	2	0	0	0	3	684
GA20481-RA	16025807	16026769	11	1	1	1	1	1	5	NS		1	1	0.752	0	1.71	0.428633	0.627746	0.933002	0	1.41909	0	0	0	0	0	2	0	1	1	1	3	321
GA20572-RA	3990410	3994814	3	1	1	1	1	1	5	NS		5.268	1.582	0.05	1	2	2.25804	0.993095	0.0620347	0.787402	1.65975	0	0	0	0	0	1	0	1	1	1	3	973
GA20763-RA	14649146	14651498	9	1	1	1	1	1	5	NS		0.448	2.014	0.716	2.161	1.28	0.192027	1.26428	0.888337	1.70157	1.06224	0	0	0	0	0	0	0	0	1	2	3	565
GA20820-RA	463291	464655	1	1	1	1	1	1	5	NS		5	2	4.884	0.993	2	2.14316	1.25549	6.05955	0.78189	1.65975	0	0	0	0	0	2	1	1	2	2	3	455
GA20898-RA	19627066	19628580	14	1	1	1	1	1	5	NS		9	1	9	10	6.166	3.85769	0.627746	11.1663	7.87402	5.11701	0	0	0	0	0	1	0	0	2	0	3	439
GA20986-RB	18951315	18956617	14	1	1	1	1	1	5	NS		5.731	2.767	1.175	1.177	4.635	2.45649	1.73697	1.45782	0.926772	3.84647	0	0	0	0	0	1	2	0	2	1	3	1115
GA20994-RA	16289158	16291232	11	1	1	1	1	1	5	NS		1.377	0	2.029	0	1	0.590227	0	2.51737	0	0.829876	0	0	0	0	0	2	2	1	1	1	3	182
GA21031-RA	14361991	14363839	9	1	1	1	1	1	5	NS		0.785	0.172	0	0	0.046	0.336477	0.107972	0	0	0.0381743	0	0	0	0	0	0	2	0	1	0	3	575
GA21273-RA	7811589	7814624	4	1	1	1	1	1	5	NS		2.284	0.321	0.006	0.527	0.091	0.978997	0.201507	0.00744417	0.414961	0.0755187	0	0	0	0	0	0	0	1	0	2	3	817
GA21278-RA	5595883	5596970	3	1	1	1	1	1	5	NS		2.52	3	0.226	3	3.176	1.08015	1.88324	0.280397	2.3622	2.63568	0	0	0	0	0	1	1	1	0	1	3	227
GA21312-RF	11162985	11164663	8	1	1	1	1	1	5	NS		0.76	1.064	0.502	2.674	0.64	0.325761	0.667922	0.622829	2.10551	0.53112	0	0	0	0	0	1	1	2	1	1	3	299
GA21331-RA	9339229	9341387	7	1	1	1	1	1	5	NS		2.178	1.488	0.258	1.776	3.699	0.933562	0.934087	0.320099	1.39843	3.06971	0	0	0	1	0	1	0	0	1	0	3	654
GA21422-RA	16580123	16581090	11	1	1	1	1	1	5	NS		0	0	1.78	1.867	1	0	0	2.20844	1.47008	0.829876	0	0	0	0	0	1	0	2	0	0	3	255
GA21447-RA	12207685	12209382	8	1	1	1	1	1	5	NS		2.651	1.656	0.939	0.019	0	1.13631	1.03955	1.16501	0.0149606	0	0	0	0	0	0	2	0	0	0	1	3	392
GA21465-RB	4748549	4748805	3	1	1	1	1	1	5	NS		0	0	0.821	0	1	0	0	1.01861	0	0.829876	0	0	1	0	0	2	0	0	1	0	3	65
GA21495-RA	13522801	13523370	8	1	1	1	1	1	5	NS		1.09	1.24	1.705	3.186	0	0.46721	0.778406	2.11538	2.50866	0	0	0	0	0	0	1	1	2	1	0	3	167
GA21720-RA	17545003	17545651	12	1	1	1	1	1	5	NS		0.794	0.794	0.504	0	1.361	0.340334	0.498431	0.62531	0	1.12946	0	0	0	0	0	1	0	1	0	1	3	170
GA21782-RA	877962	878964	1	1	1	1	1	1	5	NS		5.184	5.68	3	2	3	2.22203	3.5656	3.72208	1.5748	2.48963	0	0	0	0	0	2	1	1	1	2	3	315
GA21786-RA	917709	918644	1	1	1	1	1	1	5	NS		6	3	3	3	2.186	2.5718	1.88324	3.72208	2.3622	1.81411	0	0	0	0	0	0	0	0	1	2	3	312
GA21788-RA	939324	940912	1	1	1	1	1	1	5	NS		6.886	0.193	5	1.569	1	2.95156	0.121155	6.20347	1.23543	0.829876	0	0	0	0	0	2	0	0	1	1	3	507
GA22064-RA	19279213	19281405	14	1	1	1	1	1	5	NS		2	1.934	4	2	2	0.857265	1.21406	4.96278	1.5748	1.65975	0	0	0	0	0	0	2	1	0	0	3	393
GA22070-RB	15665337	15673583	11	1	1	1	1	1	5	NS		0.858	0	0.877	0	0.286	0.367767	0	1.08809	0	0.237344	0	0	0	0	0	1	0	0	1	1	3	219
GA22088-RA	2957632	2958724	3	1	1	1	1	1	5	NS		10.308	4.39	0	2	3	4.41835	2.75581	0	1.5748	2.48963	0	0	0	0	0	1	1	0	0	1	3	346
GA24080-RA	19056479	19057125	14	1	1	1	1	1	5	NS		9	2.483	0	5	2	3.85769	1.55869	0	3.93701	1.65975	0	0	0	0	0	3	0	1	1	0	3	172
GA24084-RA	19014638	19015705	14	1	1	1	1	1	5	NS		7.192	2	2.001	4.181	3	3.08273	1.25549	2.48263	3.29213	2.48963	0	0	0	0	0	3	1	1	1	0	3	316
GA24097-RA	18218257	18218969	14	1	1	1	1	1	5	NS		0	4.67	0	4	5.527	0	2.93158	0	3.14961	4.58672	0	0	0	0	0	0	0	2	2	0	3	198
GA24109-RA	17584154	17585776	13	1	1	1	1	1	5	NS		0	0	1	2	1	0	0	1.24069	1.5748	0.829876	0	0	0	0	0	1	2	1	1	0	3	470
GA24348-RA	8287404	8288285	5	1	1	1	1	1	5	NS		0.812	1.128	0	0	0	0.34805	0.708098	0	0	0	0	0	0	0	0	1	0	2	0	2	3	78
GA24386-RB	6924308	6925720	4	1	1	1	1	1	5	NS		0.884	0.055	0	0.538	0	0.378911	0.0345261	0	0.423622	0	0	0	0	0	1	0	0	2	0	0	3	109
GA24457-RB	3979842	3980000	3	1	1	1	1	1	5	NS		2	2	0	1	0	0.857265	1.25549	0	0.787402	0	0	0	0	0	0	0	0	0	0	3	3	53
GA24507-RA	2519975	2521002	3	1	1	1	1	1	5	NS		11.002	1.139	0	2	3.259	4.71582	0.715003	0	1.5748	2.70456	0	0	0	0	0	1	0	3	0	0	3	192
GA24523-RA	2045505	2046128	2	1	1	1	1	1	5	NS		2.865	3	0	2.865	0	1.22803	1.88324	0	2.25591	0	0	0	0	0	0	2	0	3	2	2	3	161
GA24528-RA	1921832	1927046	2	1	1	1	1	1	5	NS		4.132	2.338	0.457	0.312	1.124	1.77111	1.46767	0.566998	0.245669	0.93278	0	0	0	0	0	2	1	0	0	2	3	755
GA24555-RB	923223	955269	1	1	1	1	1	1	5	NS		4.111	3.815	1.882	2.485	2.243	1.76211	2.39485	2.33499	1.95669	1.86141	0	0	0	0	0	1	2	0	0	0	3	1007
GA24561-RA	811605	813457	1	1	1	1	1	1	5	NS		9.552	2	2	1	4.857	4.0943	1.25549	2.48139	0.787402	4.03071	0	0	0	0	0	2	2	2	1	1	3	588
GA24568-RB	642287	642666	1	1	1	1	1	1	5	NS		9	3	2	5	5.922	3.85769	1.88324	2.48139	3.93701	4.91452	0	0	0	0	0	2	2	2	2	1	3	98
GA24587-RA	93977	94626	1	1	1	1	1	1	5	NS		4	4	1	1	4	1.71453	2.51099	1.24069	0.787402	3.3195	0	0	0	0	0	3	1	0	1	1	3	194
GA24602-RA	389126	389524	1	1	1	1	1	1	5	NS		13	7	3	3	7	5.57222	4.39422	3.72208	2.3622	5.80913	0	0	0	0	0	2	1	2	2	0	3	133
GA24605-RA	426449	427363	1	1	1	1	1	1	5	NS		6	3	2	1	6	2.5718	1.88324	2.48139	0.787402	4.97925	0	0	0	0	0	3	1	1	2	2	3	305
GA24606-RA	523965	527494	1	1	1	1	1	1	5	NS		0.436	0.094	0.142	3.142	0	0.186884	0.0590082	0.176179	2.47402	0	0	0	0	0	0	1	3	1	1	2	3	120
GA24623-RA	1207051	1208377	1	1	1	1	1	1	5	NS		3.925	2.327	0	0	1	1.68238	1.46077	0	0	0.829876	0	0	0	0	0	1	0	0	0	2	3	226
GA24630-RA	1430695	1433248	1	1	1	1	1	1	5	NS		8	4.826	2	0	3	3.42906	3.0295	2.48139	0	2.48963	0	0	0	0	0	2	1	2	1	2	3	745
GA24699-RA	4039147	4039773	3	1	1	1	1	1	5	NS		7	5	3.512	1	2	3.00043	3.13873	4.35732	0.787402	1.65975	0	0	0	0	0	1	0	0	1	2	3	168
GA24721-RA	4775302	4779052	3	1	1	1	1	1	5	NS		3.327	4.886	0	1.064	1.139	1.42606	3.06717	0	0.837795	0.945228	0	0	0	0	0	1	0	1	1	1	3	611
GA24735-RA	5323432	5325736	3	1	1	1	1	1	5	NS		3.043	1	1.271	1.031	2.67	1.30433	0.627746	1.57692	0.811811	2.21577	0	0	0	0	0	1	1	1	2	1	3	691
GA24740-RA	5363965	5364240	3	1	1	1	1	1	5	NS		2	2	3	4	2	0.857265	1.25549	3.72208	3.14961	1.65975	0	0	0	0	0	2	1	1	0	0	3	70
GA24912-RA	11848904	11850459	8	1	1	1	1	1	5	NS		0	1	0	0.193	0	0	0.627746	0	0.151969	0	0	0	0	0	0	3	1	3	1	3	3	495
GA25057-RA	16641831	16642320	11	1	1	1	1	1	5	NS		1	1.002	2	1	0.441	0.428633	0.629002	2.48139	0.787402	0.365975	0	0	0	0	0	3	0	2	3	2	3	143
GA25090-RA	17582531	17584093	13	1	1	1	1	1	5	NS		0.761	0	1	2.07	1.017	0.326189	0	1.24069	1.62992	0.843983	0	0	0	0	0	2	1	2	1	1	3	479
GA25097-RB	17672170	17672895	13	1	1	1	1	1	5	NS		4.073	0	4.626	2	2.163	1.74582	0	5.73945	1.5748	1.79502	0	0	0	0	0	2	1	2	1	2	3	182
GA25107-RA	18018246	18019173	14	1	1	1	1	1	5	NS		2.108	3.627	3.108	6	0.112	0.903558	2.27684	3.85608	4.72441	0.0929461	0	0	0	0	0	3	0	2	0	1	3	289
GA25111-RA	18285453	18286340	14	1	1	1	1	1	5	NS		2.333	4	4	6	2.095	1	2.51099	4.96278	4.72441	1.73859	0	0	0	0	0	1	1	1	2	0	3	253
GA25136-RA	19135041	19167763	14	1	1	1	1	1	5	NS		5.817	2.97	3.996	2.307	4.33	2.49336	1.86441	4.95782	1.81654	3.59336	0	0	0	0	0	0	1	1	0	1	3	659
GA25145-RA	19616436	19617644	14	1	1	1	1	1	5	NS		9	1	8	9	7	3.85769	0.627746	9.92556	7.08661	5.80913	0	0	0	0	0	1	1	0	0	1	3	346
GA30478-RA	11541753	11541938	8	1	1	1	1	1	5	NS		0.439	1.756	0	1.65	0	0.18817	1.10232	0	1.29921	0	0	0	0	0	0	1	2	0	2	1	3	41
GA30547-RA	7634989	7635087	4	1	1	1	1	1	5	NS		0.071	1	0	0.939	0	0.0304329	0.627746	0	0.73937	0	0	0	0	0	0	2	1	1	2	0	3	33
GA30770-RB	19228974	19257535	14	1	1	1	1	1	5	NS		2.342	0.171	3.171	0.342	0.685	1.00386	0.107345	3.93424	0.269291	0.568465	0	0	0	0	0	0	0	1	1	1	3	74
GA30979-RA	16992910	16993391	11	1	1	1	1	1	5	NS		1.504	0.211	3	0	1	0.644664	0.132454	3.72208	0	0.829876	0	0	0	0	0	2	1	2	0	1	3	139
GA31014-RA	78877	79731	1	1	1	1	1	1	5	NS		8	2.503	0	0	4	3.42906	1.57125	0	0	3.3195	0	0	0	0	0	3	2	1	2	1	3	244
GA31379-RA	19780800	19781474	14	1	1	1	1	1	5	NS		0.889	0	0	0	0	0.381054	0	0	0	0	0	0	0	0	0	3	3	3	3	3	3	225
GA31601-RA	1786479	1787858	2	1	1	1	1	1	5	NS		0	2	4	2	1	0	1.25549	4.96278	1.5748	0.829876	0	0	0	0	0	1	1	1	0	1	3	460
GA31652-RA	2977723	2978072	3	1	1	1	1	1	5	NS		9	1	0	2	1	3.85769	0.627746	0	1.5748	0.829876	0	0	0	0	0	1	1	1	2	0	3	75
GA32119-RA	12409946	12413281	8	1	1	1	1	1	5	NS		3.184	0.281	0	0	0.753	1.36477	0.176397	0	0	0.624896	0	0	0	0	0	2	1	1	0	1	3	96
GA32213-RD	2037979	2040265	2	1	1	1	1	1	5	NS		3.096	3	0	1	0.34	1.32705	1.88324	0	0.787402	0.282158	0	0	0	0	0	2	2	1	2	3	3	487
GA32475-RA	1046710	1046844	1	1	1	1	1	1	5	NS		10	4	4.385	0	3	4.28633	2.51099	5.44045	0	2.48963	0	0	0	0	0	3	2	1	2	1	3	45
GA32505-RA	9860576	9861687	7	1	1	1	1	1	5	NS		1	1.212	0	0.788	0	0.428633	0.760829	0	0.620472	0	0	0	0	0	0	2	1	0	1	2	3	85
GA32521-RA	3464194	3464987	3	1	1	1	1	1	5	NS		4	2	0	3.649	2.893	1.71453	1.25549	0	2.87323	2.40083	0	0	0	0	0	3	2	3	3	3	3	202
GA32638-RA	16733373	16769682	11	1	1	1	1	1	5	NS		0.578	0	0.386	0	0	0.24775	0	0.478908	0	0	0	1	0	0	0	1	1	0	0	1	3	83
GA32996-RA	72447	73915	1	1	1	1	1	1	5	NS		6	0	0	0	3	2.5718	0	0	0	2.48963	0	0	0	0	0	0	2	2	1	1	3	467
GA33018-RA	4801874	4806458	3	1	1	1	1	1	5	NS		1.108	4.216	0.216	1	1.108	0.474925	2.64658	0.26799	0.787402	0.919502	0	0	0	0	0	1	2	1	1	2	3	77
GA10109-RA	5302117	5302894	3	1	1	1	1	1	5	NS		3.12	1.127	0	2	1	1.33733	0.70747	0	1.5748	0.829876	0	0	0	0	0	2	2	1	1	2	4	237
GA10157-RA	4965594	4967591	3	1	1	1	1	1	5	NS		4.796	5.069	0	2.856	1.998	2.05572	3.18205	0	2.24882	1.65809	0	0	0	0	0	2	2	0	2	2	4	543
GA10327-RA	2787248	2787551	3	1	1	1	1	1	5	NS		11	3.675	0.287	3	0	4.71496	2.30697	0.356079	2.3622	0	0	0	0	0	0	2	2	2	0	0	4	80
GA10330-RA	23596	69906	1	1	1	1	1	1	5	NS		4.154	0.085	1.413	0	2	1.78054	0.0533584	1.7531	0	1.65975	0	0	0	0	0	3	1	0	0	3	4	611
GA10816-RA	245761	246675	1	1	1	1	1	1	5	NS		2.265	1.189	0	0	0	0.970853	0.74639	0	0	0	0	0	0	0	0	3	2	4	3	3	4	281
GA10860-RA	6482519	6483466	3	1	1	1	1	1	5	NS		2.268	1.813	0	0	5	0.972139	1.1381	0	0	4.14938	0	0	0	0	0	1	1	0	2	1	4	244
GA11060-RA	7773934	7774965	4	1	1	1	1	1	5	NS		0	0	0	0	0	0	0	0	0	0	0	1	0	0	0	1	0	0	1	1	4	344
GA11204-RA	12746653	12747134	8	1	1	1	1	1	5	NS		0	0	0.894	1.408	0	0	0	1.10918	1.10866	0	0	0	0	0	0	2	3	2	0	0	4	138
GA11420-RA	2135504	2135779	2	1	1	1	1	1	5	NS		3	0	2.442	3	3.688	1.2859	0	3.02978	2.3622	3.06058	0	0	0	0	0	1	2	2	1	1	4	92
GA11435-RA	1209992	1211426	1	1	1	1	1	1	5	NS		2.753	1	0	0	5.367	1.18003	0.627746	0	0	4.45394	0	0	0	0	0	1	2	2	3	1	4	228
GA11668-RB	4430071	4430823	3	1	1	1	1	1	5	NS		4	10	1	1	0	1.71453	6.27746	1.24069	0.787402	0	0	0	0	0	0	4	1	1	1	2	4	251
GA11846-RA	1214736	1216688	1	1	1	1	1	1	5	NS		2	2	0	0.908	2.092	0.857265	1.25549	0	0.714961	1.7361	0	0	0	0	0	2	1	1	0	0	4	218
GA11847-RA	1211794	1213194	1	1	1	1	1	1	5	NS		2	2.219	0	0	5.002	0.857265	1.39297	0	0	4.15104	0	0	0	0	0	1	2	1	1	2	4	216
GA12092-RA	2874889	2875908	3	1	1	1	1	1	5	NS		5.397	1.163	0.492	0	4	2.31333	0.730069	0.610422	0	3.3195	0	0	0	0	0	2	3	1	0	1	4	340
GA12107-RA	16975321	16976414	11	1	1	1	1	1	5	NS		1.622	0.86	1.501	0	0	0.695242	0.539862	1.86228	0	0	0	0	0	0	0	1	1	0	0	2	4	324
GA12116-RA	13543605	13544174	8	1	1	1	1	1	5	NS		0	0	0	3.221	0	0	0	0	2.53622	0	0	0	0	0	0	0	0	1	3	1	4	190
GA12142-RA	18739482	18739986	14	1	1	1	1	1	5	NS		6.164	2	4.069	1	2	2.64209	1.25549	5.04839	0.787402	1.65975	0	0	0	0	0	0	2	2	0	2	4	116
GA12363-RB	1740670	1741975	1	1	1	1	1	1	5	NS		9	3.496	3	1	4	3.85769	2.1946	3.72208	0.787402	3.3195	0	0	0	0	0	1	2	0	0	1	4	289
GA12374-RA	12254724	12262152	8	1	1	1	1	1	5	NS		0.235	1.254	0.132	0.523	0.038	0.100729	0.787194	0.163772	0.411811	0.0315353	0	0	0	0	0	1	2	0	0	1	4	486
GA12503-RA	13614131	13614790	8	1	1	1	1	1	5	NS		0	0	0.876	1.036	1.484	0	0	1.08685	0.815748	1.23154	0	0	0	0	0	2	0	0	1	1	4	201
GA13013-RA	4807086	4808627	3	1	1	1	1	1	5	NS		1	4.747	0	1	1	0.428633	2.97991	0	0.787402	0.829876	0	0	0	0	0	0	0	2	2	1	4	514
GA13499-RA	19745464	19748483	14	1	1	1	1	1	5	NS		5	4	7	4	4	2.14316	2.51099	8.68486	3.14961	3.3195	0	0	0	0	0	1	0	1	1	3	4	968
GA13588-RA	18196439	18197049	14	1	1	1	1	1	5	NS		1.929	1.022	1	4.816	0.246	0.826832	0.641557	1.24069	3.79213	0.204149	0	0	0	0	0	3	3	3	1	2	4	165
GA13872-RA	17580686	17581318	13	1	1	1	1	1	5	NS		2.115	0	1	2.095	0	0.906558	0	1.24069	1.64961	0	0	0	0	0	0	3	2	3	4	3	4	192
GA13885-RB	19421153	19435078	14	1	1	1	1	1	5	NS		14.668	3	8.127	0	7	6.28718	1.88324	10.0831	0	5.80913	0	0	0	0	0	1	1	0	2	0	4	933
GA13988-RA	6104603	6112242	3	1	1	1	1	1	5	NS		1.734	1.086	0	0.218	0.446	0.743249	0.681733	0	0.171654	0.370124	0	0	1	0	0	0	3	0	0	3	4	377
GA15013-RA	3425434	3426437	3	1	1	1	1	1	5	NS		5.017	3	0	2	1.961	2.15045	1.88324	0	1.5748	1.62739	0	0	0	0	0	2	2	2	2	2	4	287
GA15214-RA	2311297	2313579	2	1	1	1	1	1	5	NS		5.927	4.899	0	2.101	4.526	2.54051	3.07533	0	1.65433	3.75602	0	0	0	0	0	3	1	1	2	0	4	527
GA15511-RA	5482149	5484629	3	1	1	1	1	1	5	NS		2.385	4.412	0.294	2.771	0.667	1.02229	2.76962	0.364764	2.18189	0.553527	0	0	0	0	0	1	0	0	2	1	4	804
GA15627-RA	5132376	5132872	3	1	1	1	1	1	5	NS		3	0.862	1.61	2	4.138	1.2859	0.541117	1.99752	1.5748	3.43402	0	0	0	0	0	1	2	1	1	0	4	147
GA15642-RA	19614811	19615833	14	1	1	1	1	1	5	NS		9	1	8	8.481	6.481	3.85769	0.627746	9.92556	6.67795	5.37842	0	0	0	0	0	2	1	2	3	1	4	284
GA15684-RA	1148400	1149160	1	1	1	1	1	1	5	NS		1	0.909	1.635	1.842	3	0.428633	0.570621	2.02854	1.45039	2.48963	0	0	0	0	0	3	1	1	2	0	4	230
GA15689-RA	806770	807224	1	1	1	1	1	1	5	NS		8	2	3	1	2	3.42906	1.25549	3.72208	0.787402	1.65975	0	0	0	0	0	0	1	2	1	1	4	132
GA15798-RA	2136068	2136805	2	1	1	1	1	1	5	NS		1.717	1.115	3	3.248	2.241	0.735962	0.699937	3.72208	2.55748	1.85975	0	0	0	0	0	1	1	2	1	2	4	246
GA15821-RB	15175788	15177866	10	1	1	1	1	1	5	NS		0.662	1.662	0	1	0.042	0.283755	1.04331	0	0.787402	0.0348548	0	0	0	0	0	1	1	0	2	0	4	281
GA15847-RE	106732	142998	1	1	1	1	1	1	5	NS		3.825	2.648	1	2.436	1.836	1.63952	1.66227	1.24069	1.91811	1.52365	0	0	0	0	0	1	2	0	2	2	4	1292
GA16581-RA	821019	823001	1	1	1	1	1	1	5	NS		9	4	0.055	2	3	3.85769	2.51099	0.0682382	1.5748	2.48963	0	0	0	0	0	0	1	1	1	1	4	620
GA16724-RA	17497864	17502867	12	1	1	1	1	1	5	NS		1.828	0	1.513	3.256	0	0.783541	0	1.87717	2.56378	0	0	0	0	0	0	1	2	0	0	0	4	1182
GA17095-RA	826126	827303	1	1	1	1	1	1	5	NS		7	2	0.085	1.689	3.005	3.00043	1.25549	0.105459	1.32992	2.49378	0	0	0	0	0	2	0	1	0	1	4	335
GA17170-RA	970084	971358	1	1	1	1	1	1	5	NS		9.07	3	0	4	1.211	3.8877	1.88324	0	3.14961	1.00498	0	0	0	0	0	0	2	1	2	1	4	298
GA17390-RA	10214146	10216183	7	1	1	1	1	1	5	NS		0	0	0	0.147	0.036	0	0	0	0.115748	0.0298755	0	0	0	0	0	0	0	1	3	1	4	505
GA17432-RA	854919	858597	1	1	1	1	1	1	5	NS		6.213	3.082	0	1.543	4	2.66309	1.93471	0	1.21496	3.3195	0	0	0	0	0	3	1	3	2	3	4	890
GA17439-RB	916613	917237	1	1	1	1	1	1	5	NS		7	4.523	3	3	1.477	3.00043	2.8393	3.72208	2.3622	1.22573	0	0	0	0	0	3	1	1	1	2	4	139
GA17504-RA	9114225	9119908	6	1	1	1	1	1	5	NS		0.204	0	0.241	0	0	0.0874411	0	0.299007	0	0	0	0	0	0	0	3	0	2	1	0	4	763
GA17528-RA	17212192	17213100	12	1	1	1	1	1	5	NS		2.195	0	3	5	0	0.940849	0	3.72208	3.93701	0	0	0	0	0	0	3	1	1	1	0	4	303
GA17611-RA	6666930	6667431	3	1	1	1	1	1	5	NS		1	2	0	0	1	0.428633	1.25549	0	0	0.829876	0	0	1	0	0	1	0	0	1	0	4	144
GA17675-RA	1938812	1939589	2	1	1	1	1	1	5	NS		6	1	1	1	1	2.5718	0.627746	1.24069	0.787402	0.829876	0	0	0	0	0	1	1	1	2	0	4	222
GA18129-RA	18458980	18460347	14	1	1	1	1	1	5	NS		2.928	5	4	1	1.442	1.25504	3.13873	4.96278	0.787402	1.19668	0	0	0	0	0	1	3	0	0	2	4	456
GA18273-RA	1695314	1697131	1	1	1	1	1	1	5	NS		0	4	4.73	1	1	0	2.51099	5.86849	0.787402	0.829876	0	0	0	0	0	2	2	1	1	1	4	472
GA18309-RA	18248918	18250752	14	1	1	1	1	1	5	NS		0	0.861	0	0	0.259	0	0.54049	0	0	0.214938	0	0	0	0	0	2	0	1	0	1	4	555
GA18326-RA	6677839	6678382	3	1	1	1	1	1	5	NS		0	3.543	0.455	0	1.882	0	2.22411	0.564516	0	1.56183	0	0	0	0	0	2	0	1	1	1	4	164
GA18343-RA	1829641	1832434	2	1	1	1	1	1	5	NS		3	3.254	2	0.254	4	1.2859	2.04269	2.48139	0.2	3.3195	0	0	0	0	0	0	0	2	1	1	4	639
GA18393-RA	247801	249264	1	1	1	1	1	1	5	NS		1.217	0	0	0	0	0.521646	0	0	0	0	0	0	0	0	0	3	1	2	4	3	4	442
GA18574-RB	10594032	10595643	7	1	1	1	1	1	5	NS		0.041	0.605	0.351	0	0.364	0.0175739	0.379787	0.435484	0	0.302075	0	0	0	0	0	1	0	3	1	1	4	449
GA18815-RA	8709654	8711926	5	1	1	1	1	1	5	NS		0.041	0.252	0	2.112	0.605	0.0175739	0.158192	0	1.66299	0.502075	0	0	0	0	0	3	0	0	0	1	4	739
GA18828-RA	9567269	9568626	7	1	1	1	1	1	5	NS		0	1.321	0	0	1.88	0	0.829253	0	0	1.56017	0	0	0	0	0	2	1	0	1	1	4	324
GA18973-RA	1654399	1655778	1	1	1	1	1	1	5	NS		6	2.485	2	1.514	2.003	2.5718	1.55995	2.48139	1.19213	1.66224	0	0	0	0	0	2	2	2	3	0	4	460
GA19322-RA	8236823	8238289	5	1	1	1	1	1	5	NS		0.869	1.824	0	2.562	1.397	0.372482	1.14501	0	2.01732	1.15934	0	0	0	0	0	1	2	0	0	1	4	489
GA19470-RA	3913998	3915137	3	1	1	1	1	1	5	NS		4.496	6	1.456	0.714	2	1.92713	3.76648	1.80645	0.562205	1.65975	0	0	0	0	0	3	3	1	0	1	4	380
GA19564-RA	16439845	16441466	11	1	1	1	1	1	5	NS		1	0	1	2.519	0	0.428633	0	1.24069	1.98346	0	0	0	0	0	0	1	1	0	0	1	4	482
GA19584-RA	6706741	6708856	3	1	1	1	1	1	5	NS		0.169	3.842	0.831	0	2.154	0.0724389	2.4118	1.03102	0	1.78755	0	0	0	0	0	2	0	0	2	1	4	162
GA19840-RB	19291477	19293951	14	1	1	1	1	1	5	NS		2.849	1	1.849	2	2	1.22117	0.627746	2.29404	1.5748	1.65975	0	0	0	0	0	2	0	1	2	1	4	712
GA20569-RA	5464960	5475172	3	1	1	1	1	1	5	NS		1.41	1.102	0.03	0.03	1.063	0.604372	0.691777	0.0372208	0.023622	0.882158	0	0	0	0	0	3	2	0	1	1	4	472
GA20774-RD	14689472	14693711	9	1	1	1	1	1	5	NS		0.041	0.397	0.51	0	0	0.0175739	0.249215	0.632754	0	0	0	0	0	0	0	2	2	3	1	2	4	325
GA20887-RA	15800872	15802523	11	1	1	1	1	1	5	NS		4.548	0.99	0	1.829	1.844	1.94942	0.621469	0	1.44016	1.53029	0	0	0	0	0	2	4	1	1	2	4	448
GA20929-RA	19461098	19462771	14	1	1	1	1	1	5	NS		15	5.855	2	3	6	6.42949	3.67546	2.48139	2.3622	4.97925	0	0	0	0	0	2	3	2	1	1	4	516
GA20931-RA	13601077	13604012	8	1	1	1	1	1	5	NS		0.374	0	0.347	0.367	0	0.160309	0	0.430521	0.288976	0	0	0	0	0	0	1	2	1	0	0	4	560
GA20971-RC	19250934	19253638	14	1	1	1	1	1	5	NS		0.295	1	2.902	0	1	0.126447	0.627746	3.6005	0	0.829876	0	0	0	0	0	2	2	1	2	1	4	570
GA20976-RA	2025736	2027467	2	1	1	1	1	1	5	NS		3	1	2	1	0	1.2859	0.627746	2.48139	0.787402	0	0	0	0	0	0	1	1	1	1	3	4	507
GA20979-RA	18959134	18959980	14	1	1	1	1	1	5	NS		6.366	5	1	2.037	4.158	2.72868	3.13873	1.24069	1.60394	3.45062	0	0	0	0	0	1	0	1	1	3	4	244
GA21024-RH	16293026	16300151	11	1	1	1	1	1	5	NS		0.051	0	0.864	1.136	0.051	0.0218603	0	1.07196	0.894488	0.0423237	0	0	0	0	0	4	0	1	1	0	4	845
GA21041-RA	17352478	17353276	12	1	1	1	1	1	5	NS		1.133	1	2	3.066	1	0.485641	0.627746	2.48139	2.41417	0.829876	0	0	0	0	0	2	3	1	1	1	4	226
GA21116-RA	2798946	2799789	3	1	1	1	1	1	5	NS		5.037	2	0	2	1.037	2.15902	1.25549	0	1.5748	0.860581	0	0	0	0	0	2	1	0	1	2	4	260
GA21150-RA	17395352	17398093	12	1	1	1	1	1	5	NS		6.09	0	2	2	0.015	2.61037	0	2.48139	1.5748	0.0124481	0	0	0	0	0	1	1	1	0	1	4	691
GA21217-RA	19086427	19086986	14	1	1	1	1	1	5	NS		8.593	2	1.033	5	2	3.68324	1.25549	1.28164	3.93701	1.65975	0	0	0	0	0	4	3	4	2	2	4	163
GA21240-RA	17296140	17297946	12	1	1	1	1	1	5	NS		2.641	0.435	4.024	3	0.056	1.13202	0.27307	4.99256	2.3622	0.046473	0	0	0	0	0	1	0	0	0	2	4	540
GA21267-RA	2239604	2240335	2	1	1	1	1	1	5	NS		7.918	2	3	2	2	3.39391	1.25549	3.72208	1.5748	1.65975	0	0	0	0	0	3	1	1	1	1	4	244
GA21288-RF	13707850	13715223	8	1	1	1	1	1	5	NS		0.102	0	0.457	0	0.006	0.0437205	0	0.566998	0	0.00497925	0	0	0	0	0	0	0	0	0	0	4	739
GA21323-RA	17488356	17489521	12	1	1	1	1	1	5	NS		2.946	0	2	4	0	1.26275	0	2.48139	3.14961	0	0	0	0	0	0	1	1	1	2	2	4	80
GA21392-RA	7901819	7913897	4	1	1	1	1	1	5	NS		0	1.916	0	0.249	0	0	1.20276	0	0.196063	0	0	0	0	0	0	2	1	0	0	1	4	389
GA21393-RA	6585199	6586560	3	1	1	1	1	1	5	NS		2.284	1.824	0.861	0	1.4	0.978997	1.14501	1.06824	0	1.16183	0	0	0	0	0	3	0	1	1	1	4	356
GA21450-RA	17129240	17130171	11	1	1	1	1	1	5	NS		3.622	0	2.747	3.71	0	1.55251	0	3.40819	2.92126	0	0	0	0	0	0	1	1	3	2	1	4	271
GA21466-RA	6855529	6857042	4	1	1	1	1	1	5	NS		0.786	1.601	0.255	1.13	1.827	0.336905	1.00502	0.316377	0.889764	1.51618	0	0	0	0	0	3	1	1	3	2	4	452
GA21534-RA	9829292	9830540	7	1	1	1	1	1	5	NS		2.146	1.971	0.149	0	0.445	0.919846	1.23729	0.184864	0	0.369295	0	0	0	0	0	1	0	1	1	1	4	379
GA24068-RA	19366000	19367031	14	1	1	1	1	1	5	NS		10	3	2	1	4	4.28633	1.88324	2.48139	0.787402	3.3195	0	0	0	0	0	2	0	1	1	1	4	282
GA24071-RA	19335326	19336318	14	1	1	1	1	1	5	NS		10	0	6	0	4	4.28633	0	7.44417	0	3.3195	0	0	0	0	0	2	0	1	1	0	4	306
GA24101-RA	17905990	17937091	14	1	1	1	1	1	5	NS		1	1.26	2.121	2.281	0.106	0.428633	0.79096	2.63151	1.79606	0.0879668	0	0	0	0	0	4	3	4	4	4	4	900
GA24150-RA	16636519	16637019	11	1	1	1	1	1	5	NS		2	0	1	2	0.033	0.857265	0	1.24069	1.5748	0.0273859	0	0	0	0	0	4	2	4	4	0	4	143
GA24158-RA	16484315	16485070	11	1	1	1	1	1	5	NS		6.583	0.149	3	2.845	0.143	2.82169	0.0935342	3.72208	2.24016	0.118672	0	0	0	0	0	3	1	3	3	2	4	112
GA24159-RA	16470605	16471066	11	1	1	1	1	1	5	NS		1	1.296	0.18	0	0	0.428633	0.813559	0.223325	0	0	0	0	0	0	0	2	1	1	1	1	4	135
GA24162-RA	16438631	16439680	11	1	1	1	1	1	5	NS		2.013	0.162	1.065	2.842	0.095	0.862838	0.101695	1.32134	2.2378	0.0788382	0	0	0	0	0	3	4	0	0	0	4	311
GA24347-RA	8314983	8315233	5	1	1	1	1	1	5	NS		0	1.552	0	0	1.688	0	0.974262	0	0	1.40083	0	0	0	0	0	0	1	1	1	4	4	64
GA24388-RC	6862198	6862856	4	1	1	1	1	1	5	NS		0	0	0	0.367	0	0	0	0	0.288976	0	0	0	0	0	0	4	1	3	3	3	4	169
GA24443-RC	4486482	4491491	3	1	1	1	1	1	5	NS		0.046	4.657	0.235	3.501	1.678	0.0197171	2.92341	0.291563	2.75669	1.39253	0	0	0	0	0	2	0	2	0	0	4	245
GA24453-RA	4025571	4026083	3	1	1	1	1	1	5	NS		4	4	0	1.177	1	1.71453	2.51099	0	0.926772	0.829876	0	0	0	0	0	2	2	1	1	0	4	149
GA24459-RB	3942769	3943805	3	1	1	1	1	1	5	NS		2	5	0	0	2	0.857265	3.13873	0	0	1.65975	0	0	0	0	0	4	2	4	0	4	4	303
GA24504-RA	2744900	2745215	3	1	1	1	1	1	5	NS		6	0	0	4	3	2.5718	0	0	3.14961	2.48963	0	0	0	0	0	3	1	1	1	1	4	81
GA24505-RB	2579775	2580435	3	1	1	1	1	1	5	NS		6	4	0	1	4	2.5718	2.51099	0	0.787402	3.3195	0	0	0	0	0	1	1	2	0	1	4	199
GA24586-RB	164137	165294	1	1	1	1	1	1	5	NS		5	1	2	1	2	2.14316	0.627746	2.48139	0.787402	1.65975	0	0	0	0	0	3	1	0	0	0	4	279
GA24593-RA	144388	145272	1	1	1	1	1	1	5	NS		6	3	2	3	1	2.5718	1.88324	2.48139	2.3622	0.829876	0	0	0	0	0	2	3	1	0	1	4	276
GA24612-RA	708720	709394	1	1	1	1	1	1	5	NS		13	5	2	4	5	5.57222	3.13873	2.48139	3.14961	4.14938	0	0	0	0	0	1	1	2	1	0	4	225
GA24619-RA	1128897	1129627	1	1	1	1	1	1	5	NS		5.118	0.778	0	0	0.025	2.19374	0.488387	0	0	0.0207469	0	0	0	0	0	3	3	0	3	2	4	203
GA24625-RA	1218292	1219913	1	1	1	1	1	1	5	NS		3	2	0	0.096	2	1.2859	1.25549	0	0.0755906	1.65975	0	0	0	0	0	1	1	2	2	1	4	209
GA24680-RB	3467155	3467635	3	1	1	1	1	1	5	NS		3	2	0	3	2.952	1.2859	1.25549	0	2.3622	2.44979	0	0	0	0	0	4	3	4	3	4	4	140
GA24695-RA	4030835	4031315	3	1	1	1	1	1	5	NS		4	4	0	2	3	1.71453	2.51099	0	1.5748	2.48963	0	0	0	0	0	1	2	1	2	2	4	137
GA24703-RA	4154110	4154747	3	1	1	1	1	1	5	NS		2	10	0	2	4	0.857265	6.27746	0	1.5748	3.3195	0	0	0	0	0	1	1	1	0	2	4	187
GA24728-RA	4975727	4976182	3	1	1	1	1	1	5	NS		3	5	0	1	2.221	1.2859	3.13873	0	0.787402	1.84315	0	0	0	0	0	1	3	3	4	4	4	131
GA24807-RA	7764689	7765522	4	1	1	1	1	1	5	NS		0.449	0	0.156	3.585	1.829	0.192456	0	0.193548	2.82283	1.51784	0	0	0	0	0	0	1	1	2	2	4	179
GA24889-RA	11026619	11026864	8	1	1	1	1	1	5	NS		0	1	0	2.837	0	0	0.627746	0	2.23386	0	0	0	0	0	1	1	0	1	1	1	4	82
GA24891-RA	11074157	11074420	8	1	1	1	1	1	5	NS		1	2	1	1.776	0	0.428633	1.25549	1.24069	1.39843	0	0	0	0	0	0	2	2	1	0	1	4	64
GA25135-RA	19105604	19106533	14	1	1	1	1	1	5	NS		7	1	1	5	0	3.00043	0.627746	1.24069	3.93701	0	0	0	0	0	0	4	4	4	4	1	4	286
GA25137-RA	19255213	19259305	14	1	1	1	1	1	5	NS		2.01	0.956	3.561	2.29	0.005	0.861552	0.600126	4.41811	1.80315	0.00414938	0	0	0	0	0	3	2	2	2	1	4	517
GA25138-RB	19275661	19277935	14	1	1	1	1	1	5	NS		2.01	1.687	3	1.463	2	0.861552	1.05901	3.72208	1.15197	1.65975	0	0	0	0	0	3	3	2	2	0	4	628
GA25593-RA	5582457	5583203	3	1	1	1	1	1	5	NS		2.774	2	0.045	0.737	0.668	1.18903	1.25549	0.0558313	0.580315	0.554357	0	0	0	0	0	2	0	1	1	3	4	193
GA25598-RB	83300	84083	1	1	1	1	1	1	5	NS		7.333	3	0.781	2	3.68	3.14316	1.88324	0.968983	1.5748	3.05394	0	0	0	0	0	1	2	0	2	2	4	207
GA30465-RC	13511558	13513243	8	1	1	1	1	1	5	NS		0.167	0.032	0	0	0.048	0.0715817	0.0200879	0	0	0.039834	0	0	0	0	0	1	0	0	1	2	4	217
GA30864-RB	5608416	5609530	3	1	1	1	1	1	5	NS		1	3.247	0	4.863	0	0.428633	2.03829	0	3.82913	0	0	0	0	0	0	1	0	2	1	1	4	299
GA31802-RA	696348	696719	1	1	1	1	1	1	5	NS		6	4	2	3	4	2.5718	2.51099	2.48139	2.3622	3.3195	0	0	0	0	0	3	3	2	1	2	4	124
GA32301-RA	1782924	1783243	2	1	1	1	1	1	5	NS		0	2	4	3	1	0	1.25549	4.96278	2.3622	0.829876	0	0	0	0	0	1	2	0	2	4	4	81
GA32618-RA	4993376	4993792	3	1	1	1	1	1	5	NS		2	4	0	1.733	2.143	0.857265	2.51099	0	1.36457	1.77842	0	0	0	0	0	4	0	0	1	0	4	86
GA32761-RA	5992432	5995404	3	1	1	1	1	1	5	NS		1.708	0	0	2.708	0	0.732105	0	0	2.13228	0	0	0	0	0	0	1	1	0	2	2	4	73
GA33038-RA	1175184	1175987	1	1	1	1	1	1	5	NS		3.171	1	0	2	1.463	1.35919	0.627746	0	1.5748	1.21411	0	0	0	0	0	2	2	1	1	3	4	195
GA10086-RB	5101984	5105889	3	1	1	1	1	1	5	NS		2.743	3	0	1	3	1.17574	1.88324	0	0.787402	2.48963	0	0	0	0	0	1	0	1	1	2	5	642
GA10094-RB	5133687	5135999	3	1	1	1	1	1	5	NS		4.605	1.059	1.198	2.854	4.38	1.97385	0.664783	1.48635	2.24724	3.63485	0	0	0	0	0	2	2	4	2	3	5	286
GA10105-RA	1865859	1867996	2	1	1	1	1	1	5	NS		7	3	3.431	2	1.695	3.00043	1.88324	4.25682	1.5748	1.40664	0	0	0	0	0	1	4	0	3	2	5	649
GA10151-RA	4931321	4933275	3	1	1	1	1	1	5	NS		2.969	4.056	0	0	3.142	1.27261	2.54614	0	0	2.60747	0	0	0	0	0	3	4	0	2	2	5	630
GA10235-RC	2954410	2955549	3	1	1	1	1	1	5	NS		7.307	6	0	4.252	1	3.13202	3.76648	0	3.34803	0.829876	0	0	0	0	0	0	0	3	0	2	5	339
GA10241-RA	2972440	2973583	3	1	1	1	1	1	5	NS		10	2.001	0	2	1	4.28633	1.25612	0	1.5748	0.829876	0	0	0	0	0	1	1	3	1	1	5	317
GA10315-RA	15779784	15780495	11	1	1	1	1	1	5	NS		0.313	0.718	0.354	0	0.395	0.134162	0.450722	0.439206	0	0.327801	0	0	0	0	0	2	3	1	0	1	5	130
GA10376-RA	17593357	17594584	13	1	1	1	1	1	5	NS		0.163	0	1	2	1.547	0.0698671	0	1.24069	1.5748	1.28382	0	0	0	0	0	5	0	2	2	0	5	369
GA10822-RA	1718276	1719775	1	1	1	1	1	1	5	NS		3	2	2.429	0	1	1.2859	1.25549	3.01365	0	0.829876	0	0	0	0	0	2	1	0	2	0	5	217
GA10831-RA	5514588	5515518	3	1	1	1	1	1	5	NS		2.78	2	0.015	2	1.527	1.1916	1.25549	0.0186104	1.5748	1.26722	0	0	0	0	0	3	0	0	1	3	5	291
GA10882-RA	19286110	19287381	14	1	1	1	1	1	5	NS		5.382	1	3	2	2	2.3069	0.627746	3.72208	1.5748	1.65975	0	0	0	0	0	4	3	3	3	4	5	424
GA11480-RD	6976227	6978030	4	1	1	1	1	1	5	NS		1.493	1.108	0	0	1.673	0.639949	0.695543	0	0	1.38838	0	0	0	0	0	3	4	2	0	0	5	157
GA11586-RA	14036621	14047326	9	1	1	1	1	1	5	NS		0.357	0	0.004	0	1.076	0.153022	0	0.00496278	0	0.892946	0	0	0	0	0	1	1	0	4	1	5	366
GA11596-RB	14102779	14103274	9	1	1	1	1	1	5	NS		0	0.986	0	1.809	0	0	0.618958	0	1.42441	0	0	0	0	0	0	1	3	1	2	0	5	115
GA11905-RA	6974487	6975494	4	1	1	1	1	1	5	NS		1.294	0	2.124	1	0	0.554651	0	2.63524	0.787402	0	0	0	0	0	0	4	0	2	1	0	5	248
GA11921-RA	15956943	15957697	11	1	1	1	1	1	5	NS		0.341	1.282	0	0	1.299	0.146164	0.804771	0	0	1.07801	0	0	0	0	0	1	2	0	0	2	5	232
GA11937-RA	5386537	5387037	3	1	1	1	1	1	5	NS		3.311	3.062	0.251	3	2.435	1.4192	1.92216	0.311414	2.3622	2.02075	0	0	0	0	0	2	3	2	2	3	5	167
GA12102-RB	7899015	7899428	4	1	1	1	1	1	5	NS		0	3.266	0	0	0	0	2.05022	0	0	0	0	0	0	0	0	3	2	0	3	0	5	138
GA12140-RB	18742643	18745111	14	1	1	1	1	1	5	NS		3.424	2.001	1.284	0.362	0.5	1.46764	1.25612	1.59305	0.285039	0.414938	0	0	0	0	0	1	1	2	1	3	5	422
GA12141-RA	18731487	18731765	14	1	1	1	1	1	5	NS		4	2	3	2	3	1.71453	1.25549	3.72208	1.5748	2.48963	0	0	0	0	0	2	2	2	1	1	5	71
GA12219-RA	14442716	14444290	9	1	1	1	1	1	5	NS		0	0	1.112	0	0	0	0	1.37965	0	0	0	0	0	0	0	0	2	2	0	3	5	525
GA12348-RA	17475672	17476564	12	1	1	1	1	1	5	NS		7.289	0	2.195	4	3	3.1243	0	2.72333	3.14961	2.48963	0	0	0	0	0	1	1	1	0	4	5	261
GA12376-RA	18280492	18280992	14	1	1	1	1	1	5	NS		3	4	2.391	4	2	1.2859	2.51099	2.9665	3.14961	1.65975	0	0	0	0	0	1	2	2	0	1	5	167
GA12386-RB	18254291	18256045	14	1	1	1	1	1	5	NS		3.385	0	1	1.877	0	1.45092	0	1.24069	1.47795	0	0	0	0	0	0	5	3	1	2	3	5	553
GA12590-RA	12832582	12833058	8	1	1	1	1	1	5	NS		0	0.333	0	0	0	0	0.20904	0	0	0	0	0	0	0	0	2	1	2	1	0	5	135
GA12642-RB	4415032	4415609	3	1	1	1	1	1	5	NS		2.184	2.184	4.184	3	0	0.936134	1.371	5.19107	2.3622	0	0	0	0	0	0	2	0	2	3	2	5	152
GA13229-RB	5528235	5530402	3	1	1	1	1	1	5	NS		3.284	3.659	1.738	2.058	2.693	1.40763	2.29692	2.15633	1.62047	2.23485	0	0	0	0	0	3	1	3	1	1	5	475
GA13486-RA	3363241	3367485	3	1	1	1	1	1	5	NS		9.808	5.634	0.013	3.085	1.836	4.20403	3.53672	0.016129	2.42913	1.52365	0	0	0	0	0	4	1	1	1	1	5	501
GA13843-RA	16611924	16612415	11	1	1	1	1	1	5	NS		0	0	2.244	0	0.043	0	0	2.78412	0	0.0356846	0	0	0	0	0	0	2	1	2	3	5	164
GA13959-RA	1994644	2021423	2	1	1	1	1	1	5	NS		0.374	0.06	0.521	0.022	0.958	0.160309	0.0376648	0.646402	0.0173228	0.795021	0	0	0	0	0	0	0	1	0	4	5	2015
GA14047-RA	12362030	12364993	8	1	1	1	1	1	5	NS		0.943	1.777	1.472	0.661	0.546	0.404201	1.11551	1.8263	0.520472	0.453112	0	0	0	0	0	1	1	0	0	3	5	867
GA14173-RB	18314197	18314620	14	1	1	1	1	1	5	NS		5.397	4	1	3.375	1	2.31333	2.51099	1.24069	2.65748	0.829876	0	0	0	0	0	2	2	2	3	1	5	121
GA14609-RB	6640401	6640691	3	1	1	1	1	1	5	NS		2.395	1	1	0	4.124	1.02658	0.627746	1.24069	0	3.42241	0	0	0	0	0	4	1	2	0	4	5	97
GA14650-RF	12406686	12409411	8	1	1	1	1	1	5	NS		0	0.453	0	0	0.049	0	0.284369	0	0	0.0406639	0	0	0	0	0	1	2	1	0	3	5	358
GA14778-RA	10526501	10527238	7	1	1	1	1	1	5	NS		1.67	0.007	0	0	0	0.715817	0.00439422	0	0	0	0	0	0	0	0	3	0	1	0	0	5	192
GA15349-RA	10907764	10908913	8	1	1	1	1	1	5	NS		0	0.002	0	0	0.134	0	0.00125549	0	0	0.111203	0	0	0	0	0	1	2	2	0	0	5	360
GA15573-RB	10996061	10997218	8	1	1	1	1	1	5	NS		0.523	2.835	0.318	3.104	0.886	0.224175	1.77966	0.394541	2.44409	0.73527	0	0	0	0	0	2	2	2	2	5	5	265
GA15579-RA	12189493	12190657	8	1	1	1	1	1	5	NS		0.497	0.085	0	0	0.192	0.21303	0.0533584	0	0	0.159336	0	0	0	0	0	2	0	1	2	0	5	367
GA15645-RA	18637513	18638268	14	1	1	1	1	1	5	NS		4.976	2	1.675	5.153	5.211	2.13288	1.25549	2.07816	4.05748	4.32448	0	0	0	0	0	2	1	4	0	0	5	212
GA15676-RA	8651113	8657536	5	1	1	1	1	1	5	NS		0	1.82	0.029	0	0.002	0	1.1425	0.0359801	0	0.00165975	0	0	0	0	1	0	2	0	2	2	5	818
GA15694-RA	7532157	7533930	4	1	1	1	1	1	5	NS		2.145	0.003	0.233	1	0	0.919417	0.00188324	0.289082	0.787402	0	0	0	0	0	0	2	1	2	3	1	5	539
GA15742-RA	4037316	4037830	3	1	1	1	1	1	5	NS		6	5.026	2.764	2	3	2.5718	3.15505	3.42928	1.5748	2.48963	0	0	0	0	0	1	1	5	1	1	5	130
GA15754-RA	15150259	15150960	10	1	1	1	1	1	5	NS		1.46	1.653	1.656	0.453	1.017	0.625804	1.03766	2.05459	0.356693	0.843983	0	0	0	0	0	0	0	3	0	3	5	192
GA15878-RA	12215573	12216807	8	1	1	1	1	1	5	NS		0.464	0	0.35	0.635	0.294	0.198886	0	0.434243	0.5	0.243983	0	0	0	0	0	3	0	1	1	0	5	333
GA15984-RA	74164	77331	1	1	1	1	1	1	5	NS		7.062	0.12	0	0	3.837	3.027	0.0753296	0	0	3.18423	0	0	0	0	0	3	1	0	0	1	5	1035
GA16512-RA	17288302	17288871	12	1	1	1	1	1	5	NS		1.884	0	3	4	0	0.807544	0	3.72208	3.14961	0	0	0	0	0	0	2	3	2	2	4	5	190
GA17085-RA	847606	848996	1	1	1	1	1	1	5	NS		7.137	1.878	1	1	4.195	3.05915	1.17891	1.24069	0.787402	3.48133	0	0	0	0	0	3	4	3	2	4	5	442
GA17177-RB	757209	769518	1	1	1	1	1	1	5	NS		9.371	3.858	1.684	1.804	5.488	4.01672	2.42185	2.08933	1.42047	4.55436	0	0	0	0	0	2	2	2	3	2	5	588
GA17327-RA	8304243	8310337	5	1	1	1	1	1	5	NS		0	3.018	0	0	0.003	0	1.89454	0	0	0.00248963	0	0	0	0	0	1	2	1	0	1	5	405
GA17555-RA	17203101	17204717	12	1	1	1	1	1	5	NS		2.032	1.483	3	5	0	0.870982	0.930948	3.72208	3.93701	0	0	0	0	0	0	1	1	1	3	1	5	518
GA17681-RA	1968820	1969685	2	1	1	1	1	1	5	NS		2	2.885	4.094	4.099	1	0.857265	1.81105	5.0794	3.22756	0.829876	0	0	0	0	0	3	3	2	3	4	5	249
GA17718-RA	7556582	7559615	4	1	1	1	1	1	5	NS		0.207	0.03	0.274	0.012	0.991	0.088727	0.0188324	0.33995	0.00944882	0.822407	0	0	0	0	0	3	3	2	1	1	5	360
GA17757-RA	10876584	10877598	8	1	1	1	1	1	5	NS		2.253	1	0	0.465	0.051	0.965709	0.627746	0	0.366142	0.0423237	0	0	0	0	0	3	0	4	1	2	5	298
GA17783-RA	9565143	9566099	7	1	1	1	1	1	5	NS		0.952	1.128	0.876	0	0.622	0.408058	0.708098	1.08685	0	0.516183	0	0	0	0	0	1	0	0	2	2	5	299
GA18098-RA	3918512	3919909	3	1	1	1	1	1	5	NS		4.014	6	0.363	0.301	2.335	1.72053	3.76648	0.450372	0.237008	1.93776	0	0	2	0	0	1	2	0	1	2	5	466
GA18502-RA	5332062	5333149	3	1	1	1	1	1	5	NS		2	0	1.231	3.895	5.424	0.857265	0	1.5273	3.06693	4.50124	0	0	0	0	0	3	2	1	2	4	5	303
GA18683-RA	7355199	7355829	4	1	1	1	1	1	5	NS		3	0	0	0	0.789	1.2859	0	0	0	0.654772	0	0	0	0	0	1	2	1	0	2	5	144
GA18906-RA	9428727	9430298	7	1	1	1	1	1	5	NS		0.33	1.863	0	1.069	1.166	0.141449	1.16949	0	0.841732	0.967635	0	0	0	0	0	1	0	1	2	2	5	392
GA18963-RB	257477	265609	1	1	1	1	1	1	5	NS		4.964	3	1.003	0	1.284	2.12773	1.88324	1.24442	0	1.06556	0	0	0	0	0	2	2	4	1	3	5	672
GA19118-RA	6401051	6401618	3	1	1	1	1	1	5	NS		0.104	1.83	0	2	1	0.0445778	1.14878	0	1.5748	0.829876	0	0	0	0	0	0	2	1	1	1	5	161
GA19568-RA	16435783	16437470	11	1	1	1	1	1	5	NS		1	0	2.112	3.098	0	0.428633	0	2.62035	2.43937	0	0	0	0	0	0	1	2	1	3	0	5	544
GA19643-RA	5356754	5358912	3	1	1	1	1	1	5	NS		2	4	3.262	2	0.523	0.857265	2.51099	4.04715	1.5748	0.434025	0	0	0	0	0	2	0	3	0	1	5	677
GA19874-RA	7349971	7351096	4	1	1	1	1	1	5	NS		0.231	0	0	0.162	1	0.0990141	0	0	0.127559	0.829876	0	0	0	0	0	1	4	0	2	0	5	355
GA20529-RA	12182788	12184902	8	1	1	1	1	1	5	NS		1.06	0	0.33	0.357	0.684	0.454351	0	0.409429	0.281102	0.567635	0	0	0	0	0	0	0	3	1	2	5	705
GA20568-RA	3981481	3982074	3	1	1	1	1	1	5	NS		6.291	3	0	1	1	2.69653	1.88324	0	0.787402	0.829876	0	0	0	0	0	2	1	3	2	0	5	198
GA20627-RA	19018717	19020080	14	1	1	1	1	1	5	NS		8.744	2	3	4.908	1	3.74796	1.25549	3.72208	3.86457	0.829876	0	0	0	0	0	4	2	1	2	0	5	417
GA20794-RA	9745754	9747235	7	1	1	1	1	1	5	NS		0.091	0	0	0	0	0.0390056	0	0	0	0	0	0	0	0	0	2	2	3	1	0	5	338
GA20821-RC	534180	541678	1	1	1	1	1	1	5	NS		3.007	2.745	5.255	4.745	1.066	1.2889	1.72316	6.51985	3.73622	0.884647	0	0	0	0	0	1	2	1	0	2	5	1128
GA21001-RA	16291482	16291955	11	1	1	1	1	1	5	NS		0.311	0.069	1.966	0.243	1.471	0.133305	0.0433145	2.43921	0.191339	1.22075	0	0	0	0	0	5	1	0	1	2	5	136
GA21128-RA	7511347	7511793	4	1	1	1	1	1	5	NS		2.756	0.084	0	1	0.152	1.18131	0.0527307	0	0.787402	0.126141	0	0	0	0	0	4	1	0	0	1	5	127
GA21130-RA	7520065	7520746	4	1	1	1	1	1	5	NS		0.25	0	0	0	0.352	0.107158	0	0	0	0.292116	0	0	0	0	0	2	0	1	1	0	5	193
GA21330-RA	9338310	9338988	7	1	1	1	1	1	5	NS		0.27	0.906	0	0.028	2	0.115731	0.568738	0	0.0220472	1.65975	0	0	0	0	0	1	0	1	0	3	5	188
GA21334-RA	357936	358704	1	1	1	1	1	1	5	NS		10	5	5	6	4	4.28633	3.13873	6.20347	4.72441	3.3195	0	0	0	0	0	2	3	2	1	1	5	237
GA21360-RA	2796384	2798157	3	1	1	1	1	1	5	NS		5	2	0	2	1.745	2.14316	1.25549	0	1.5748	1.44813	0	0	0	0	0	0	0	4	0	1	5	529
GA21401-RB	19060935	19061890	14	1	1	1	1	1	5	NS		7	2.154	0	3	1	3.00043	1.35217	0	2.3622	0.829876	0	0	0	0	0	3	1	3	2	2	5	245
GA21479-RA	4597200	4600525	3	1	1	1	1	1	5	NS		2.802	3.52	0.025	0.2	0.298	1.20103	2.20967	0.0310174	0.15748	0.247303	0	0	0	0	0	3	2	0	3	3	5	577
GA21496-RC	9837537	9840633	7	1	1	1	1	1	5	NS		0.018	0.018	0.044	0	0.009	0.00771539	0.0112994	0.0545906	0	0.00746888	0	0	0	0	0	2	1	1	0	2	5	227
GA21526-RA	11022680	11023135	8	1	1	1	1	1	5	NS		0	1	0	2.149	0	0	0.627746	0	1.69213	0	0	0	0	0	1	3	1	0	0	2	5	152
GA21528-RA	1876544	1877692	2	1	1	1	1	1	5	NS		8.725	2	2	1	1	3.73982	1.25549	2.48139	0.787402	0.829876	0	0	0	0	0	3	3	3	1	1	5	357
GA21596-RA	9144119	9144743	6	1	1	1	1	1	5	NS		2.135	0	1.495	0	1	0.915131	0	1.85484	0	0.829876	0	0	0	0	0	1	1	3	1	1	5	173
GA21605-RA	10881153	10883925	8	1	1	1	1	1	5	NS		0	0.016	0	0	0	0	0.0100439	0	0	0	0	0	0	0	0	0	0	2	1	3	5	433
GA21722-RA	17581586	17582243	13	1	1	1	1	1	5	NS		2.015	0	1.104	2	1.469	0.863695	0	1.36973	1.5748	1.21909	0	0	0	0	0	1	3	4	1	3	5	179
GA22068-RA	19398875	19400470	14	1	1	1	1	1	5	NS		15	5.168	6	0	4	6.42949	3.24419	7.44417	0	3.3195	0	0	0	0	0	1	3	1	2	1	5	513
GA24137-RB	17025173	17027533	11	1	1	1	1	1	5	NS		3.492	2.329	3.15	2.843	0.614	1.49679	1.46202	3.90819	2.23858	0.509544	0	0	0	0	0	2	3	2	1	0	5	494
GA24152-RA	16624442	16624639	11	1	1	1	1	1	5	NS		0.258	1	1	3	0	0.110587	0.627746	1.24069	2.3622	0	0	0	0	0	0	1	1	5	2	3	5	66
GA24188-RA	15260718	15261593	10	1	1	1	1	1	5	NS		0	0	0	2.046	2	0	0	0	1.61102	1.65975	0	0	0	0	0	2	1	1	0	3	5	292
GA24205-RA	14385302	14387470	9	1	1	1	1	1	5	NS		0	0	0	0	0.297	0	0	0	0	0.246473	0	0	0	0	0	0	2	0	2	1	5	354
GA24226-RC	13943242	13944689	9	1	1	1	1	1	5	NS		0	0.429	0	0	0.472	0	0.269303	0	0	0.391701	0	0	0	0	0	1	2	0	2	2	5	385
GA24253-RA	12516922	12517432	8	1	1	1	1	1	5	NS		1	0.331	0.331	0.309	0.309	0.428633	0.207784	0.41067	0.243307	0.256432	0	0	0	0	0	2	1	3	3	1	5	125
GA24290-RB	10753158	10753714	8	1	1	1	1	1	5	NS		0.618	1.9	0	1	0.52	0.264895	1.19272	0	0.787402	0.431535	0	0	0	0	0	3	2	3	2	2	5	143
GA24342-RA	8455456	8456140	5	1	1	1	1	1	5	NS		0	1.586	0.357	0.897	0	0	0.995606	0.442928	0.706299	0	0	0	0	0	0	1	2	1	2	2	5	185
GA24389-RB	6852339	6853827	4	1	1	1	1	1	5	NS		1.299	0	0.153	0.866	0	0.556794	0	0.189826	0.68189	0	0	0	0	0	0	3	0	1	0	0	5	471
GA24393-RA	6754727	6755359	3	1	1	1	1	1	5	NS		0	1	0	1	1	0	0.627746	0	0.787402	0.829876	0	0	0	0	0	0	4	1	0	2	5	211
GA24410-RA	6083030	6083338	3	1	1	1	1	1	5	NS		3.356	0	0	1	0	1.43849	0	0	0.787402	0	0	0	0	0	0	5	5	0	1	4	5	103
GA24497-RA	2951151	2951567	3	1	1	1	1	1	5	NS		9.134	6	0.458	5	2.568	3.91513	3.76648	0.568238	3.93701	2.13112	0	0	0	0	0	2	2	2	0	5	5	139
GA24546-RA	1125122	1125841	1	1	1	1	1	1	5	NS		3.914	1	0	0	0	1.67767	0.627746	0	0	0	0	0	0	0	0	1	0	1	3	1	5	198
GA24565-RA	779393	780154	1	1	1	1	1	1	5	NS		11	4	0	1	5.576	4.71496	2.51099	0	0.787402	4.62739	0	0	0	0	0	4	2	2	4	3	5	254
GA24622-RA	1205220	1206099	1	1	1	1	1	1	5	NS		4.403	2	0	0	2	1.88727	1.25549	0	0	1.65975	0	0	0	0	0	1	2	0	1	2	5	229
GA24634-RA	1769925	1771495	2	1	1	1	1	1	5	NS		0.699	0.121	0	0.658	2.283	0.299614	0.0759573	0	0.51811	1.89461	0	0	0	0	0	3	1	2	1	3	5	332
GA24635-RA	1821304	1822476	2	1	1	1	1	1	5	NS		1.368	2	2	1	1	0.586369	1.25549	2.48139	0.787402	0.829876	0	0	0	0	0	2	2	1	1	0	5	391
GA24636-RA	1852097	1854739	2	1	1	1	1	1	5	NS		5.119	5	6.059	1.941	3.059	2.19417	3.13873	7.51737	1.52835	2.53859	0	0	0	0	0	2	1	2	1	3	5	528
GA24661-RA	2888417	2888659	3	1	1	1	1	1	5	NS		4	2	0	0	2	1.71453	1.25549	0	0	1.65975	0	0	0	0	0	1	1	4	2	1	5	81
GA24663-RB	2959963	2961778	3	1	1	1	1	1	5	NS		12.72	4	0	2	3	5.45221	2.51099	0	1.5748	2.48963	0	0	0	0	0	3	1	3	1	2	5	93
GA24686-RA	3571291	3573153	3	1	1	1	1	1	5	NS		3.692	2.726	1.418	3.411	3.922	1.58251	1.71124	1.75931	2.68583	3.25477	0	0	0	0	0	3	0	0	1	4	5	487
GA24708-RA	4315526	4316167	3	1	1	1	1	1	5	NS		5	3.992	0.014	3.386	1.168	2.14316	2.50596	0.0173697	2.66614	0.969295	0	0	0	0	0	4	3	1	3	3	5	214
GA24714-RB	4514569	4517826	3	1	1	1	1	1	5	NS		2.296	4.01	0.108	0.108	0.108	0.984141	2.51726	0.133995	0.0850394	0.0896266	0	0	1	0	0	2	1	0	1	3	5	161
GA24727-RA	4848934	4849239	3	1	1	1	1	1	5	NS		3	3.81	0	0.848	1	1.2859	2.39171	0	0.667717	0.829876	0	0	0	0	0	4	1	2	3	3	5	79
GA24742-RB	5610655	5612548	3	1	1	1	1	1	5	NS		1.855	1.115	0	2.038	0.092	0.795114	0.699937	0	1.60472	0.0763485	0	0	0	0	0	2	2	2	2	1	5	296
GA24749-RA	5829803	5830111	3	1	1	1	1	1	5	NS		0.971	2.35	0	1	1	0.416202	1.4752	0	0.787402	0.829876	0	0	0	0	0	3	5	2	3	3	5	103
GA24752-RA	6011640	6012191	3	1	1	1	1	1	5	NS		1.224	0	0	2	0	0.524646	0	0	1.5748	0	0	0	0	0	0	2	1	0	3	1	5	140
GA24822-RB	8597018	8601220	5	1	1	1	1	1	5	NS		0.127	1.934	0.178	0.708	0.127	0.0544363	1.21406	0.220844	0.55748	0.105394	0	0	1	0	0	1	1	2	1	0	5	702
GA24858-RE	10154077	10155973	7	1	1	1	1	1	5	NS		0.685	0	0	0.004	0	0.293613	0	0	0.00314961	0	0	0	0	0	0	1	0	1	1	2	5	272
GA24872-RC	10687625	10688531	8	1	1	1	1	1	5	NS		1	0	0	0	0	0.428633	0	0	0	0	0	0	0	0	0	5	5	5	5	4	5	257
GA25052-RA	16608692	16609231	11	1	1	1	1	1	5	NS		3.097	0	1	1.428	0.648	1.32748	0	1.24069	1.12441	0.537759	0	0	0	0	0	0	0	1	3	2	5	145
GA25068-RA	16989937	16990277	11	1	1	1	1	1	5	NS		4.892	1.054	3	2.151	1.254	2.09687	0.661645	3.72208	1.6937	1.04066	0	0	0	0	0	2	2	2	2	2	5	93
GA30472-RG	13325731	13331976	8	1	1	1	1	1	5	NS		0.165	0.253	0	0.041	0.013	0.0707244	0.15882	0	0.0322835	0.0107884	0	0	0	0	0	2	0	3	0	0	5	983
GA30494-RA	9521452	9521837	7	1	1	1	1	1	5	NS		0	2	0	0	1	0	1.25549	0	0	0.829876	0	0	0	1	0	2	2	0	1	3	5	90
GA30648-RB	1189940	1190532	1	1	1	1	1	1	5	NS		2.785	4	0.457	2	3.321	1.19374	2.51099	0.566998	1.5748	2.75602	0	0	0	0	0	2	4	2	2	3	5	138
GA30837-RA	14736056	14736284	9	1	1	1	1	1	5	NS		0.185	0	1.339	3.071	0	0.079297	0	1.66129	2.41811	0	0	0	0	0	0	1	3	3	1	2	5	56
GA31074-RA	7240462	7240821	4	1	1	1	1	1	5	NS		1	0	0	0	0	0.428633	0	0	0	0	0	0	1	0	1	0	0	2	0	0	5	120
GA31334-RA	10577645	10578417	7	1	1	1	1	1	5	NS		0	1	0.859	1.43	0.116	0	0.627746	1.06576	1.12598	0.0962656	0	0	0	0	0	1	3	2	3	0	5	199
GA31769-RA	19083990	19084449	14	1	1	1	1	1	5	NS		7.241	3	1	5	2	3.10373	1.88324	1.24069	3.93701	1.65975	0	0	0	0	0	4	3	3	1	3	5	130
GA31813-RA	12610408	12610736	8	1	1	1	1	1	5	NS		0	0.157	0.022	0	0	0	0.0985562	0.0272953	0	0	0	0	0	0	0	0	4	2	0	1	5	89
GA32453-RA	11376270	11377625	8	1	1	1	1	1	5	NS		0	0.05	0	0.658	0	0	0.0313873	0	0.51811	0	0	0	0	0	0	1	1	5	1	1	5	146
GA32666-RA	662469	675090	1	1	1	1	1	1	5	NS		11.409	2.898	6.796	2	4	4.89027	1.81921	8.43176	1.5748	3.3195	0	0	0	0	0	3	2	1	2	1	5	124
GA10650-RB	16452156	16453262	11	1	1	1	1	1	5	NS		3.442	0	1.369	1.257	0	1.47535	0	1.69851	0.989764	0	0	0	0	0	0	3	1	2	4	0	6	369
GA10704-RA	12521407	12522240	8	1	1	1	1	1	5	NS		3.008	0.12	0.091	0	0.766	1.28933	0.0753296	0.112903	0	0.635685	0	0	0	0	0	2	2	1	2	2	6	278
GA10782-RA	8618007	8619549	5	1	1	1	1	1	5	NS		0.974	1.923	0	0	0	0.417488	1.20716	0	0	0	0	0	1	0	1	0	2	1	0	1	6	434
GA10844-RA	7815574	7817906	4	1	1	1	1	1	5	NS		0.917	0	0.942	0.342	0.078	0.393056	0	1.16873	0.269291	0.0647303	0	0	0	0	0	0	2	1	2	1	6	759
GA10901-RA	14836989	14837505	10	1	1	1	1	1	5	NS		1	0	0.028	0	0.031	0.428633	0	0.0347395	0	0.0257261	0	0	0	0	0	3	2	1	1	3	6	153
GA11026-RA	2043218	2045301	2	1	1	1	1	1	5	NS		2.486	3	0	1.971	0	1.06558	1.88324	0	1.55197	0	0	0	0	0	0	4	0	2	0	0	6	676
GA11434-RA	1198835	1202576	1	1	1	1	1	1	5	NS		1.909	2.662	0.183	2.005	1.954	0.81826	1.67106	0.227047	1.57874	1.62158	0	0	0	0	0	2	2	0	1	2	6	219
GA11791-RA	11830727	11832102	8	1	1	1	1	1	5	NS		0.002	1.432	1.212	0.312	0	0.000857265	0.898933	1.50372	0.245669	0	0	0	1	0	0	0	3	1	2	1	6	400
GA11797-RA	5832758	5833066	3	1	1	1	1	1	5	NS		2.003	1	0	2.751	2	0.858551	0.627746	0	2.16614	1.65975	0	0	0	0	0	3	3	5	4	5	6	103
GA11842-RA	1243117	1243811	1	1	1	1	1	1	5	NS		2.987	1	4	0	0.056	1.28033	0.627746	4.96278	0	0.046473	0	0	0	0	0	1	5	1	1	2	6	174
GA11907-RA	6154643	6155332	3	1	1	1	1	1	5	NS		0	4.856	0	0	0.821	0	3.04834	0	0	0.681328	0	0	0	0	0	3	4	4	2	4	6	190
GA12081-RA	1816320	1817097	2	1	1	1	1	1	5	NS		1	3	2	1	0	0.428633	1.88324	2.48139	0.787402	0	0	0	0	0	0	3	1	2	0	2	6	241
GA12097-RA	2951941	2953416	3	1	1	1	1	1	5	NS		7.673	6	0.302	5	1.732	3.2889	3.76648	0.37469	3.93701	1.43734	0	0	0	0	0	5	3	2	4	3	6	492
GA12113-RA	4730016	4730587	3	1	1	1	1	1	5	NS		2.554	7	0	2	2.519	1.09473	4.39422	0	1.5748	2.09046	0	0	2	0	0	3	1	1	4	2	6	172
GA12117-RA	14100766	14101066	9	1	1	1	1	1	5	NS		0	0	0	0	2.085	0	0	0	0	1.73029	0	0	0	0	0	2	0	0	2	3	6	82
GA12137-RA	11029638	11030985	8	1	1	1	1	1	5	NS		1.297	1	0	1.674	0	0.555937	0.627746	0	1.31811	0	0	0	0	0	0	2	1	1	3	0	6	389
GA12338-RA	4073083	4073746	3	1	1	1	1	1	5	NS		4	6.616	0	2.179	3.388	1.71453	4.15317	0	1.71575	2.81162	0	0	0	0	0	3	3	0	5	4	6	203
GA12372-RA	18415842	18416308	14	1	1	1	1	1	5	NS		4.125	6.477	3	4.747	2.477	1.76811	4.06591	3.72208	3.7378	2.0556	0	0	0	0	0	0	3	1	3	1	6	128
GA12412-RA	6170966	6172376	3	1	1	1	1	1	5	NS		3.657	1.524	0.116	2	1.406	1.56751	0.956685	0.143921	1.5748	1.1668	0	0	0	0	0	1	2	2	1	1	6	389
GA12501-RA	9653865	9664559	7	1	1	1	1	1	5	NS		0.23	1.04	0	0	0.13	0.0985855	0.652856	0	0	0.107884	0	0	0	0	0	1	2	2	2	0	6	527
GA12545-RA	9602075	9602961	7	1	1	1	1	1	5	NS		0.974	0.364	3.007	0.184	0.834	0.417488	0.2285	3.73077	0.144882	0.692116	0	0	0	0	0	5	2	5	2	3	6	253
GA13539-RA	17140144	17145105	11	1	1	1	1	1	5	NS		0.339	0.494	2.05	2.875	0.727	0.145306	0.310107	2.54342	2.26378	0.60332	0	0	0	0	0	3	0	3	1	2	6	1198
GA13876-RA	3558074	3559690	3	1	1	1	1	1	5	NS		2	1	0.007	2	4.182	0.857265	0.627746	0.00868486	1.5748	3.47054	0	0	0	0	0	4	1	1	2	3	6	351
GA13889-RB	2984359	2984958	3	1	1	1	1	1	5	NS		3.217	1	0.132	1.055	2.045	1.37891	0.627746	0.163772	0.830709	1.6971	0	0	0	0	0	4	2	1	3	4	6	200
GA14268-RC	1162811	1164613	1	1	1	1	1	1	5	NS		4	1	1.001	2.336	3.442	1.71453	0.627746	1.24194	1.83937	2.85643	0	0	0	0	0	1	0	4	0	2	6	423
GA14468-RA	230514	232665	1	1	1	1	1	1	5	NS		3.026	3	0	3.207	0	1.29704	1.88324	0	2.5252	0	0	0	0	0	0	3	1	0	3	1	6	479
GA14874-RA	5421929	5453607	3	1	1	1	1	1	5	NS		2.372	3.748	0	1.58	0.952	1.01672	2.35279	0	1.24409	0.790041	0	0	0	0	0	4	0	1	1	3	6	241
GA14893-RB	11070435	11072528	8	1	1	1	1	1	5	NS		0.873	1.955	1.528	3.069	0.243	0.374196	1.22724	1.89578	2.41654	0.20166	0	0	0	0	0	3	2	2	1	1	6	325
GA14995-RA	1336729	1338341	1	1	1	1	1	1	5	NS		5.132	4.357	1.06	1.083	2.777	2.19974	2.73509	1.31514	0.852756	2.30456	0	0	0	0	0	2	2	4	1	2	6	489
GA15197-RA	2288479	2295505	2	1	1	1	1	1	5	NS		7.345	4.853	0	1	5.049	3.14831	3.04645	0	0.787402	4.19004	0	0	0	0	0	4	2	0	2	1	6	279
GA15287-RA	2040891	2042532	2	1	1	1	1	1	5	NS		2	3	0	1	0	0.857265	1.88324	0	0.787402	0	0	0	0	0	0	2	2	2	1	2	6	464
GA15516-RA	5480171	5481436	3	1	1	1	1	1	5	NS		3.173	2.174	1.164	2	2	1.36005	1.36472	1.44417	1.5748	1.65975	0	0	0	0	0	1	0	1	0	4	6	422
GA15578-RA	12179930	12180271	8	1	1	1	1	1	5	NS		1	1	0.158	0.155	0	0.428633	0.627746	0.19603	0.122047	0	0	0	0	0	0	4	1	1	0	2	6	114
GA15743-RA	4203927	4205573	3	1	1	1	1	1	5	NS		2.204	6.67	0	4	3.117	0.944706	4.18707	0	3.14961	2.58672	0	0	0	0	0	1	0	4	0	1	6	468
GA15749-RA	19364579	19365585	14	1	1	1	1	1	5	NS		10	3	2	1	4	4.28633	1.88324	2.48139	0.787402	3.3195	0	0	0	0	0	3	1	3	2	3	6	294
GA15885-RA	12293534	12294130	8	1	1	1	1	1	5	NS		0	0.143	0.009	0	1.252	0	0.0897677	0.0111663	0	1.039	0	0	0	0	0	4	4	2	2	1	6	180
GA15886-RA	12294756	12295560	8	1	1	1	1	1	5	NS		4.369	0	0.279	0.105	0	1.8727	0	0.346154	0.0826772	0	0	0	0	0	0	1	2	1	1	1	6	222
GA15913-RC	3350236	3353724	3	1	1	1	1	1	5	NS		6.157	6.774	0	3.258	3.752	2.63909	4.25235	0	2.56535	3.11369	0	0	0	0	0	3	2	3	2	3	6	392
GA17704-RA	14790214	14791127	9	1	1	1	1	1	5	NS		1.298	1.144	0	0	0	0.556365	0.718142	0	0	0	0	0	0	0	1	0	1	2	2	1	6	246
GA17846-RC	7646005	7648257	4	1	1	1	1	1	5	NS		0.217	0	0.662	0.471	0	0.0930133	0	0.82134	0.370866	0	0	0	0	0	0	2	2	0	1	1	6	374
GA18187-RA	1225599	1228275	1	1	1	1	1	1	5	NS		4.117	5.751	1.014	1	1.883	1.76468	3.61017	1.25806	0.787402	1.56266	0	0	0	0	0	2	1	1	2	1	6	668
GA18528-RA	10737807	10738538	8	1	1	1	1	1	5	NS		1.429	1.341	2.667	0	0	0.612516	0.841808	3.30893	0	0	0	0	0	0	0	2	1	2	0	2	6	223
GA18551-RA	10658159	10660959	8	1	1	1	1	1	5	NS		0.456	0	0.041	0	0.207	0.195456	0	0.0508685	0	0.171784	0	0	0	0	0	2	1	2	1	1	6	912
GA18750-RC	8015869	8021166	4	1	1	1	1	1	5	NS		0.015	3.392	0.067	1.767	0.085	0.00642949	2.12932	0.0831266	1.39134	0.0705394	0	0	1	0	0	3	1	0	1	1	6	720
GA18814-RA	1733356	1734400	1	1	1	1	1	1	5	NS		4	2	3.733	2	4	1.71453	1.25549	4.63151	1.5748	3.3195	0	0	0	0	0	4	3	2	2	2	6	307
GA18863-RE	9439582	9454268	7	1	1	1	1	1	5	NS		0	1.37	0.185	0	0.161	0	0.860013	0.229529	0	0.13361	0	0	0	0	0	2	1	1	0	2	6	973
GA18912-RA	9419754	9420437	7	1	1	1	1	1	5	NS		1.472	0	0	0	2.349	0.630947	0	0	0	1.94938	0	0	0	0	0	1	1	2	0	4	6	190
GA18915-RA	2547244	2548744	3	1	1	1	1	1	5	NS		11	3	0	1.37	4.522	4.71496	1.88324	0	1.07874	3.7527	0	0	0	0	0	2	1	4	1	1	6	395
GA18925-RB	8722597	8723399	5	1	1	1	1	1	5	NS		0.241	1	1.396	1	0	0.1033	0.627746	1.73201	0.787402	0	0	0	0	0	0	4	1	0	1	1	6	243
GA18958-RA	290139	292073	1	1	1	1	1	1	5	NS		3	3	2	1	3	1.2859	1.88324	2.48139	0.787402	2.48963	0	0	0	0	0	3	4	0	2	2	6	645
GA19075-RC	15045053	15048118	10	1	1	1	1	1	5	NS		0	0	0	0.236	0	0	0	0	0.185827	0	0	0	0	0	0	3	0	0	4	0	6	559
GA19099-RA	6643504	6645225	3	1	1	1	1	1	5	NS		4.726	3.089	0	0.956	5.034	2.02572	1.93911	0	0.752756	4.17759	0	0	0	0	0	6	2	0	5	1	6	574
GA19580-RA	6709496	6710034	3	1	1	1	1	1	5	NS		0	1.288	0	0.537	1	0	0.808537	0	0.422835	0.829876	0	0	0	0	0	3	3	3	2	4	6	162
GA19592-RA	15541286	15542605	10	1	1	1	1	1	5	NS		0.008	0	0	0	0	0.00342906	0	0	0	0	0	0	0	0	0	3	2	2	1	2	6	440
GA20580-RA	4510285	4511695	3	1	1	1	1	1	5	NS		2.122	6.047	0	0.347	3.181	0.909559	3.79598	0	0.273228	2.63983	0	0	0	0	0	1	1	3	0	3	6	265
GA20852-RA	4424477	4426515	3	1	1	1	1	1	5	NS		6.007	3	0	1	0.007	2.5748	1.88324	0	0.787402	0.00580913	0	0	0	0	0	3	0	2	1	1	6	588
GA20896-RE	19634337	19643723	14	1	1	1	1	1	5	NS		9.088	0.154	7	10	5.045	3.89541	0.0966729	8.68486	7.87402	4.18672	0	0	0	0	0	2	3	2	2	1	6	956
GA20904-RA	19618274	19619862	14	1	1	1	1	1	5	NS		9	1	9.599	9	7	3.85769	0.627746	11.9094	7.08661	5.80913	0	0	0	0	0	4	2	3	2	3	6	480
GA20907-RA	19192103	19193814	14	1	1	1	1	1	5	NS		10.1	4	3	3	4.521	4.32919	2.51099	3.72208	2.3622	3.75187	0	0	0	0	0	1	1	3	3	2	6	548
GA20914-RA	602209	604584	1	1	1	1	1	1	5	NS		8	5	0	4	4.522	3.42906	3.13873	0	3.14961	3.7527	0	0	0	0	0	4	1	3	1	3	6	701
GA20967-RA	19004871	19005653	14	1	1	1	1	1	5	NS		5	2	2.76	1	1	2.14316	1.25549	3.42432	0.787402	0.829876	0	0	0	0	0	4	4	3	3	1	6	261
GA20970-RA	18999724	19003285	14	1	1	1	1	1	5	NS		0.208	0.012	0.476	0.326	0.012	0.0891556	0.00753296	0.590571	0.256693	0.00995851	0	0	0	0	0	4	1	1	0	0	6	520
GA20988-RA	18026795	18030317	14	1	1	1	1	1	5	NS		3.53	1.979	2.436	4.789	0.719	1.51307	1.24231	3.02233	3.77087	0.59668	0	0	0	0	0	4	0	5	2	0	6	860
GA21005-RA	18000079	18000594	14	1	1	1	1	1	5	NS		1.859	1.682	0	1	0.49	0.796828	1.05587	0	0.787402	0.406639	0	0	0	0	0	2	3	5	2	4	6	172
GA21023-RA	18990629	18992120	14	1	1	1	1	1	5	NS		8	2	1	0	1	3.42906	1.25549	1.24069	0	0.829876	0	0	0	0	0	3	3	1	1	1	6	457
GA21085-RA	4450375	4451787	3	1	1	1	1	1	5	NS		3.155	5.621	0	2	4.001	1.35234	3.52856	0	1.5748	3.32033	0	0	0	0	0	5	2	2	3	2	6	405
GA21086-RA	4458006	4459642	3	1	1	1	1	1	5	NS		1.099	4.901	0	1.558	0.969	0.471067	3.07659	0	1.22677	0.804149	0	0	0	0	0	3	2	2	1	1	6	358
GA21141-RA	17398795	17400714	12	1	1	1	1	1	5	NS		4.673	0.702	2.08	2.065	0.004	2.003	0.440678	2.58065	1.62598	0.0033195	0	0	0	0	1	3	1	2	1	0	6	541
GA21290-RA	459479	461007	1	1	1	1	1	1	5	NS		6	2	4	0	2	2.5718	1.25549	4.96278	0	1.65975	0	0	0	0	0	2	1	1	2	1	6	399
GA21342-RA	12461500	12462136	8	1	1	1	1	1	5	NS		0.398	3.288	1	0.116	0.186	0.170596	2.06403	1.24069	0.0913386	0.154357	0	0	0	0	0	3	2	2	0	2	6	176
GA21455-RB	17001139	17001732	11	1	1	1	1	1	5	NS		5	0	4	2.785	1.741	2.14316	0	4.96278	2.19291	1.44481	0	0	0	0	0	2	0	2	0	2	6	198
GA21457-RA	16990454	16992095	11	1	1	1	1	1	5	NS		3.005	0.005	3.209	1.212	1.048	1.28804	0.00313873	3.98139	0.954331	0.86971	0	0	0	0	0	2	1	3	1	2	6	507
GA21493-RA	13514871	13516476	8	1	1	1	1	1	5	NS		0.333	0	0.564	0.087	0	0.142735	0	0.699752	0.0685039	0	0	0	0	0	0	3	1	3	1	1	6	240
GA22108-RA	2437811	2439141	2	1	1	1	1	1	5	NS		3.575	0.321	0	4	2.295	1.53236	0.201507	0	3.14961	1.90456	0	0	0	0	0	5	4	0	2	2	6	393
GA22143-RA	8643848	8645806	5	1	1	1	1	1	5	NS		0	1.084	0.07	0	0.376	0	0.680477	0.0868486	0	0.312033	0	0	0	0	0	1	5	2	1	1	6	511
GA24065-RA	19609952	19611391	14	1	1	1	1	1	5	NS		10	1	10	8	6	4.28633	0.627746	12.4069	6.29921	4.97925	0	0	0	0	0	3	1	2	2	2	6	377
GA24075-RA	19173061	19174263	14	1	1	1	1	1	5	NS		6	6.543	6	3.402	3	2.5718	4.10734	7.44417	2.67874	2.48963	0	0	0	0	0	5	5	6	3	2	6	343
GA24076-RA	19171779	19172591	14	1	1	1	1	1	5	NS		5.022	6	5.011	3.271	4	2.15259	3.76648	6.21712	2.57559	3.3195	0	0	0	0	0	6	5	6	4	3	6	271
GA24122-RA	17283746	17284120	12	1	1	1	1	1	5	NS		2.275	0	3	4	0	0.975139	0	3.72208	3.14961	0	0	0	0	0	0	3	1	4	3	1	6	125
GA24355-RB	8114159	8115250	5	1	1	1	1	1	5	NS		2.103	1	0	0	0	0.901414	0.627746	0	0	0	0	0	0	0	0	3	2	4	2	5	6	364
GA24537-RA	1648547	1652980	1	1	1	1	1	1	5	NS		5	2.199	2.016	0.212	2	2.14316	1.38041	2.50124	0.166929	1.65975	0	0	0	0	0	2	0	1	3	2	6	829
GA24580-RA	414228	414770	1	1	1	1	1	1	5	NS		8	4	3	2	8	3.42906	2.51099	3.72208	1.5748	6.639	0	0	0	0	0	4	3	5	2	2	6	132
GA24581-RA	389596	390793	1	1	1	1	1	1	5	NS		13	7	3	3	7	5.57222	4.39422	3.72208	2.3622	5.80913	0	0	0	0	0	1	4	2	1	2	6	382
GA24610-RA	611011	612676	1	1	1	1	1	1	5	NS		7.406	4.177	0.047	3	4	3.17445	2.6221	0.0583127	2.3622	3.3195	0	0	0	0	0	1	2	2	3	1	6	400
GA24670-RA	3258240	3258791	3	1	1	1	1	1	5	NS		2	3	0	2.628	0	0.857265	1.88324	0	2.06929	0	0	0	1	0	0	1	1	2	1	1	6	156
GA24697-RA	4033295	4033762	3	1	1	1	1	1	5	NS		5.357	4.307	0	0.081	0	2.29619	2.7037	0	0.0637795	0	0	0	0	0	0	4	1	1	2	2	6	115
GA24772-RA	6705618	6706397	3	1	1	1	1	1	5	NS		1.001	2.554	0.664	0.359	1.667	0.429061	1.60326	0.823821	0.282677	1.3834	0	0	0	0	0	2	0	2	1	1	6	224
GA24838-RB	9505196	9517618	7	1	1	1	1	1	5	NS		0.441	1	0	0	0	0.189027	0.627746	0	0	0	0	0	0	0	0	1	3	2	0	1	6	307
GA24924-RB	12126555	12130870	8	1	1	1	1	1	5	NS		0.17	0.399	0.082	0	0	0.0728676	0.250471	0.101737	0	0	0	0	0	0	0	2	1	2	2	1	6	535
GA25020-RB	15912927	15914935	11	1	1	1	1	1	5	NS		3.187	1.836	3.316	5.719	2.033	1.36605	1.15254	4.11414	4.50315	1.68714	0	0	0	0	0	1	2	2	0	1	6	552
GA25021-RA	15917474	15922330	11	1	1	1	1	1	5	NS		4.32	1.344	0.301	1.416	1.096	1.85169	0.843691	0.373449	1.11496	0.909544	0	0	0	0	0	2	0	1	4	3	6	342
GA30279-RA	16509578	16541543	11	1	1	1	1	1	5	NS		1.248	0.111	1.562	0.92	0.066	0.534934	0.0696798	1.93797	0.724409	0.0547718	0	0	0	0	0	3	0	3	2	2	6	1361
GA30481-RD	11075723	11076930	8	1	1	1	1	1	5	NS		0.754	1.492	0	1	0	0.323189	0.936598	0	0.787402	0	0	0	0	0	0	2	1	0	1	3	6	141
GA31015-RA	3249350	3286230	3	1	1	1	1	1	5	NS		4.385	4.508	0	4.385	1.754	1.87955	2.82988	0	3.45276	1.4556	0	0	0	0	0	5	4	2	4	5	6	84
GA31206-RA	12234354	12234671	8	1	1	1	1	1	5	NS		0	0	0	0	0	0	0	0	0	0	0	0	0	1	0	2	3	2	1	0	6	106
GA31799-RA	1819927	1820166	2	1	1	1	1	1	5	NS		1	3	2	1	1	0.428633	1.88324	2.48139	0.787402	0.829876	0	0	0	0	0	4	2	0	3	1	6	61
GA32562-RA	1658939	1659550	1	1	1	1	1	1	5	NS		8.5	2	2	2	2	3.64338	1.25549	2.48139	1.5748	1.65975	0	0	0	0	0	3	3	3	1	2	6	204
GA32984-RA	2692975	2711094	3	1	1	1	1	1	5	NS		8.171	2.855	0	2.781	1.329	3.50236	1.79222	0	2.18976	1.1029	0	0	1	0	0	2	2	2	1	2	6	76
GA10150-RA	4921263	4922313	3	1	1	1	1	1	5	NS		1.136	4.231	0	2.45	2.187	0.486927	2.65599	0	1.92913	1.81494	0	0	4	0	0	2	2	1	0	2	7	189
GA10577-RA	5300713	5300919	3	1	1	1	1	1	5	NS		5.773	1.667	0	1	0	2.4745	1.04645	0	0.787402	0	0	0	0	0	0	2	2	3	0	3	7	69
GA10842-RA	17730089	17732580	14	1	1	1	1	1	5	NS		2.223	0	1	1	1.897	0.95285	0	1.24069	0.787402	1.57427	0	0	0	0	0	2	2	2	0	2	7	569
GA10852-RA	6572145	6574206	3	1	1	1	1	1	5	NS		1.614	0	1.004	0.874	2	0.691813	0	1.24566	0.688189	1.65975	0	0	0	0	0	2	2	2	1	4	7	666
GA11212-RA	5387079	5387783	3	1	1	1	1	1	5	NS		1.091	3.635	2.628	3	3.279	0.467638	2.28186	3.26055	2.3622	2.72116	0	0	0	0	0	5	1	0	2	2	7	213
GA11509-RA	6671563	6672512	3	1	1	1	1	1	5	NS		0	2.213	0.209	3.086	1	0	1.3892	0.259305	2.42992	0.829876	0	0	0	0	0	1	2	1	1	4	7	274
GA11576-RA	13542604	13543349	8	1	1	1	1	1	5	NS		0.986	0.014	0	2	0	0.422632	0.00878845	0	1.5748	0	0	0	0	0	0	2	2	1	2	3	7	187
GA11784-RA	18656017	18656529	14	1	1	1	1	1	5	NS		5	2.993	2	6.645	3.163	2.14316	1.87884	2.48139	5.23228	2.6249	0	0	0	0	0	2	5	3	1	5	7	153
GA11852-RA	1173239	1174978	1	1	1	1	1	1	5	NS		3.725	1	0.913	1.913	1.087	1.59666	0.627746	1.13275	1.5063	0.902075	0	0	0	0	0	3	4	4	5	4	7	230
GA11926-RB	18941952	18943715	14	1	1	1	1	1	5	NS		3.624	3.007	1.476	1.525	1.673	1.55336	1.88763	1.83127	1.20079	1.38838	0	0	0	0	0	1	3	1	2	3	7	479
GA12096-RA	2892570	2892944	3	1	1	1	1	1	5	NS		4	3	0	0	3	1.71453	1.88324	0	0	2.48963	0	0	0	0	0	1	2	2	4	2	7	125
GA12212-RA	8254930	8255325	5	1	1	1	1	1	5	NS		0.242	3	0	0	0	0.103729	1.88324	0	0	0	0	0	0	0	0	0	1	2	0	5	7	132
GA12336-RA	4029907	4030375	3	1	1	1	1	1	5	NS		5	6	0	2.596	2.005	2.14316	3.76648	0	2.04409	1.6639	0	0	0	0	0	7	5	0	5	5	7	136
GA12366-RA	1778396	1780434	2	1	1	1	1	1	5	NS		0.412	3	2	1	2.669	0.176597	1.88324	2.48139	0.787402	2.21494	0	0	0	0	0	2	3	1	1	3	7	152
GA12961-RA	10991350	10993240	8	1	1	1	1	1	5	NS		2.113	1.393	0.035	2.694	1.68	0.905701	0.874451	0.0434243	2.12126	1.39419	0	0	0	0	0	5	3	3	2	2	7	518
GA13026-RB	6245613	6246113	3	1	1	1	1	1	5	NS		0	1	0	1.154	2.425	0	0.627746	0	0.908661	2.01245	0	0	0	0	0	1	1	3	3	4	7	167
GA13759-RA	2549579	2550806	3	1	1	1	1	1	5	NS		9.907	2.186	0	0	4	4.24646	1.37225	0	0	3.3195	0	0	0	0	0	0	1	4	0	2	7	389
GA13987-RA	1936885	1937610	2	1	1	1	1	1	5	NS		6	1	1	1	0.807	2.5718	0.627746	1.24069	0.787402	0.66971	0	0	0	0	0	3	4	2	2	1	7	207
GA14051-RA	12368817	12370167	8	1	1	1	1	1	5	NS		0	0	0	0	0.23	0	0	0	0	0.190871	0	0	0	1	1	3	3	0	0	0	7	362
GA14563-RB	14770549	14771549	9	1	1	1	1	1	5	NS		0	1.575	0	1	0	0	0.988701	0	0.787402	0	0	0	0	0	0	0	2	1	1	5	7	299
GA14968-RA	1399132	1400375	1	1	1	1	1	1	5	NS		3	2.075	0	3	4.878	1.2859	1.30257	0	2.3622	4.04813	0	0	0	0	0	3	0	2	1	3	7	369
GA15091-RA	2644880	2652897	3	1	1	1	1	1	5	NS		5.694	2.175	0.106	0.068	3.865	2.44063	1.36535	0.131514	0.0535433	3.20747	0	0	0	0	0	5	2	0	3	3	7	543
GA15108-RA	15789244	15790396	11	1	1	1	1	1	5	NS		1.111	0.25	2.71	0.774	0.305	0.476211	0.156937	3.36228	0.609449	0.253112	0	0	0	0	0	4	2	4	0	3	7	344
GA15217-RA	9244069	9245129	7	1	1	1	1	1	5	NS		1.993	2.111	0	0	1.877	0.854265	1.32517	0	0	1.55768	0	0	0	0	0	3	0	4	0	0	7	317
GA15582-RA	18659095	18662086	14	1	1	1	1	1	5	NS		5.685	3.028	0.66	4.72	0	2.43678	1.90082	0.818859	3.71654	0	0	0	0	0	0	3	2	2	3	1	7	597
GA15593-RB	4741708	4747025	3	1	1	1	1	1	5	NS		0.416	2.145	0.02	0.585	1.42	0.178311	1.34652	0.0248139	0.46063	1.17842	0	0	1	0	0	2	0	3	1	2	7	869
GA15602-RA	7484020	7484643	4	1	1	1	1	1	5	NS		0.103	0	0	0	0	0.0441492	0	0	0	0	0	0	0	0	0	4	1	0	0	2	7	143
GA15649-RB	3971258	3971692	3	1	1	1	1	1	5	NS		0.772	0	0	2	1	0.330904	0	0	1.5748	0.829876	0	0	0	0	0	3	2	0	3	3	7	145
GA15681-RA	8592243	8593079	5	1	1	1	1	1	5	NS		0.862	1	0	1	0.349	0.369481	0.627746	0	0.787402	0.289627	0	0	0	0	0	5	0	2	2	2	7	212
GA15682-RA	10511951	10512336	7	1	1	1	1	1	5	NS		0	0	0	0	0	0	0	0	0	0	0	0	1	0	0	0	1	3	1	1	7	110
GA15773-RA	14641851	14642894	9	1	1	1	1	1	5	NS		0.025	1.648	0	0	2.132	0.0107158	1.03453	0	0	1.76929	0	0	0	0	0	2	3	1	3	4	7	348
GA15783-RB	13754424	13758947	8	1	1	1	1	1	5	NS		0	1.062	0.326	0.133	0.282	0	0.666667	0.404467	0.104724	0.234025	0	0	0	0	0	1	1	0	4	1	7	430
GA15853-RA	19294296	19296034	14	1	1	1	1	1	5	NS		2	1.798	1	2	2	0.857265	1.12869	1.24069	1.5748	1.65975	0	0	0	0	0	4	2	4	3	2	7	498
GA16346-RA	7605107	7606177	4	1	1	1	1	1	5	NS		0	1	0	2	1.201	0	0.627746	0	1.5748	0.99668	0	0	0	0	0	3	1	1	1	1	7	357
GA16964-RB	7701038	7703098	4	1	1	1	1	1	5	NS		2.288	0.093	1.999	1.224	0.465	0.980712	0.0583804	2.48015	0.96378	0.385892	0	0	0	0	0	3	3	5	2	6	7	421
GA17483-RC	17472426	17475215	12	1	1	1	1	1	5	NS		5.955	0	2	2.825	0.649	2.55251	0	2.48139	2.22441	0.538589	0	0	0	0	0	3	2	2	1	2	7	749
GA17567-RA	14848489	14855611	10	1	1	1	1	1	5	NS		0	0.168	0.673	0	0	0	0.105461	0.834988	0	0	0	0	0	0	0	2	2	2	1	0	7	197
GA17715-RA	1991247	1993392	2	1	1	1	1	1	5	NS		2.874	0	0	0.316	1	1.23189	0	0	0.248819	0.829876	0	0	0	0	0	6	3	1	2	3	7	600
GA17825-RA	17590814	17592497	13	1	1	1	1	1	5	NS		0	0	1	3	0.225	0	0	1.24069	2.3622	0.186722	0	0	0	0	0	4	2	1	1	2	7	466
GA17871-RB	9513079	9514240	7	1	1	1	1	1	5	NS		1.607	1.992	0	0.092	0.465	0.688813	1.25047	0	0.0724409	0.385892	0	0	0	0	0	3	2	1	1	3	7	287
GA18545-RC	3690133	3692840	3	1	1	1	1	1	5	NS		6.037	7.692	0.027	0.689	5.168	2.58766	4.82863	0.0334988	0.54252	4.2888	0	0	1	0	0	3	3	2	2	1	7	589
GA18710-RI	11572108	11574023	8	1	1	1	1	1	5	NS		0	1.045	0	1	0	0	0.655995	0	0.787402	0	1	0	0	0	0	0	3	2	1	0	7	287
GA18810-RA	8714052	8715219	5	1	1	1	1	1	5	NS		0	0	0	0.906	1.568	0	0	0	0.713386	1.30124	0	0	0	0	0	2	2	2	0	4	7	322
GA18848-RE	9523058	9560440	7	1	1	1	1	1	5	NS		0	1.454	0	0	0.716	0	0.912743	0	0	0.594191	0	0	0	0	0	1	3	0	0	3	7	499
GA18981-RA	11559940	11560828	8	1	1	1	1	1	5	NS		4.665	1.023	0.176	0	0.025	1.99957	0.642185	0.218362	0	0.0207469	0	0	0	0	0	3	1	5	1	1	7	275
GA18999-RA	1726535	1729136	1	1	1	1	1	1	5	NS		4.091	1	2.154	0	2	1.75354	0.627746	2.67246	0	1.65975	0	0	0	0	0	4	5	1	3	2	7	745
GA19298-RC	8215315	8222457	5	1	1	1	1	1	5	NS		0.176	3.05	0.08	0.176	0.008	0.0754393	1.91463	0.0992556	0.138583	0.006639	0	0	0	0	0	0	3	3	0	0	7	418
GA19628-RA	10745577	10746971	8	1	1	1	1	1	5	NS		3.749	1.003	1.257	1.911	0.037	1.60694	0.62963	1.55955	1.50472	0.0307054	0	0	0	0	0	2	0	3	2	3	7	465
GA19686-RB	15546656	15550434	10	1	1	1	1	1	5	NS		1.231	0.834	0.051	0	1	0.527647	0.52354	0.0632754	0	0.829876	0	0	0	0	0	2	0	4	0	2	7	1240
GA20753-RA	3915985	3917552	3	1	1	1	1	1	5	NS		4	5	0	0	2	1.71453	3.13873	0	0	1.65975	0	0	0	0	0	2	4	2	1	2	7	418
GA20777-RA	9164938	9166280	7	1	1	1	1	1	5	NS		2.874	1.76	0	0	3.293	1.23189	1.10483	0	0	2.73278	0	0	0	0	0	5	3	0	2	3	7	384
GA20921-RB	16855621	16863241	11	1	1	1	1	1	5	NS		3.465	0.09	1.976	0.071	0.159	1.48521	0.0564972	2.45161	0.0559055	0.13195	0	0	0	0	0	1	5	0	1	4	7	323
GA20937-RB	13608084	13609961	8	1	1	1	1	1	5	NS		0.541	0.02	0.26	0	2.466	0.23189	0.0125549	0.322581	0	2.04647	0	0	1	0	0	2	1	3	0	2	7	547
GA21006-RA	7933933	7937400	4	1	1	1	1	1	5	NS		2.17	3.143	0.155	1.713	0.861	0.930133	1.97301	0.192308	1.34882	0.714523	0	0	0	0	0	4	2	5	0	2	7	1138
GA21033-RA	3696086	3700815	3	1	1	1	1	1	5	NS		6.004	5.437	0	3.39	4.699	2.57351	3.41306	0	2.66929	3.89959	0	0	0	0	0	4	3	1	3	4	7	648
GA21089-RA	2946355	2948070	3	1	1	1	1	1	5	NS		7	4.184	0	3.54	2.762	3.00043	2.62649	0	2.7874	2.29212	0	0	0	0	0	5	3	4	3	4	7	527
GA21133-RA	1812684	1814266	2	1	1	1	1	1	5	NS		0.115	1.84	1.516	1	0.955	0.0492928	1.15505	1.88089	0.787402	0.792531	0	0	0	0	0	2	4	3	2	3	7	469
GA21235-RC	384453	386507	1	1	1	1	1	1	5	NS		14	6.11	2	3	8	6.00086	3.83553	2.48139	2.3622	6.639	0	0	0	0	0	1	3	3	3	1	7	578
GA21275-RA	7820778	7822262	4	1	1	1	1	1	5	NS		0	0	0	0.452	0	0	0	0	0.355906	0	0	0	0	0	0	0	1	3	0	4	7	397
GA21314-RA	376406	377360	1	1	1	1	1	1	5	NS		11	8	3	3	8	4.71496	5.02197	3.72208	2.3622	6.639	0	0	0	0	0	4	3	4	2	3	7	299
GA21463-RB	16863694	16864817	11	1	1	1	1	1	5	NS		2.81	0	1.958	0.721	0.089	1.20446	0	2.42928	0.567717	0.0738589	0	0	0	0	0	1	3	1	1	2	7	331
GA21468-RA	4717862	4720253	3	1	1	1	1	1	5	NS		1.763	2.43	0	0.6	1.078	0.755679	1.52542	0	0.472441	0.894606	0	0	0	0	0	3	1	1	1	2	7	479
GA21475-RA	6813636	6814730	3	1	1	1	1	1	5	NS		0.932	0	0.151	0.868	0.553	0.399486	0	0.187345	0.683465	0.458921	0	0	1	0	0	3	4	3	1	2	7	365
GA21980-RA	19395908	19398405	14	1	1	1	1	1	5	NS		14	4.292	6	0	4	6.00086	2.69429	7.44417	0	3.3195	0	0	0	0	0	2	0	4	2	0	7	676
GA24094-RA	18340050	18340563	14	1	1	1	1	1	5	NS		0	3	2.499	5	2	0	1.88324	3.1005	3.93701	1.65975	0	0	0	0	0	3	3	3	1	2	7	153
GA24095-RC	18270671	18271827	14	1	1	1	1	1	5	NS		5	3	5	3	0.939	2.14316	1.88324	6.20347	2.3622	0.779253	0	0	0	0	0	4	2	2	0	4	7	346
GA24107-RA	17588592	17590173	13	1	1	1	1	1	5	NS		0	0	1	2.833	1.209	0	0	1.24069	2.23071	1.00332	0	0	0	0	0	5	4	4	3	5	7	461
GA24155-RB	16616663	16616938	11	1	1	1	1	1	5	NS		0	1.21	2	0	0	0	0.759573	2.48139	0	0	0	0	0	0	0	7	2	6	4	6	7	92
GA24163-RB	16432409	16433454	11	1	1	1	1	1	5	NS		0	0	1.182	2	2	0	0	1.4665	1.5748	1.65975	0	0	0	0	0	5	0	0	3	2	7	330
GA24236-RA	13533162	13536306	8	1	1	1	1	1	5	NS		1.785	0.115	0	1.717	0	0.765109	0.0721908	0	1.35197	0	0	0	0	0	1	1	1	5	2	5	7	579
GA24357-RA	7983028	7983614	4	1	1	1	1	1	5	NS		0	1	0	1.379	0	0	0.627746	0	1.08583	0	0	0	0	0	1	1	3	0	1	0	7	177
GA24364-RA	7712722	7713648	4	1	1	1	1	1	5	NS		0	0	0	0.187	0	0	0	0	0.147244	0	0	0	1	0	0	0	2	1	1	0	7	290
GA24416-RB	5717022	5732756	3	1	1	1	1	1	5	NS		4.264	4.024	0	2.637	1.289	1.82769	2.52605	0	2.07638	1.06971	0	0	0	0	0	3	4	1	1	3	7	650
GA24503-RA	2757675	2758767	3	1	1	1	1	1	5	NS		3.796	0	0.335	2.646	1.498	1.62709	0	0.415633	2.08346	1.24315	0	0	0	0	0	6	4	1	4	3	7	325
GA24521-RA	2106687	2107112	2	1	1	1	1	1	5	NS		3.305	1	5	3	3	1.41663	0.627746	6.20347	2.3622	2.48963	0	0	0	0	0	4	4	1	4	1	7	142
GA24536-RE	1688450	1689424	1	1	1	1	1	1	5	NS		1.393	3.047	1	0	2	0.597085	1.91274	1.24069	0	1.65975	0	0	0	0	0	4	4	3	5	3	7	211
GA24538-RA	1622115	1622663	1	1	1	1	1	1	5	NS		4	1	2.161	1	2.089	1.71453	0.627746	2.68114	0.787402	1.73361	0	0	0	0	0	3	4	1	3	4	7	161
GA24543-RB	1151148	1161236	1	1	1	1	1	1	5	NS		3.297	3.66	2	1.252	2.03	1.4132	2.29755	2.48139	0.985827	1.68465	0	0	0	0	0	2	2	3	0	1	7	639
GA24592-RA	122030	124354	1	1	1	1	1	1	5	NS		4	3	1	1	1	1.71453	1.88324	1.24069	0.787402	0.829876	0	0	0	0	0	5	3	2	1	4	7	648
GA24607-RB	596385	596657	1	1	1	1	1	1	5	NS		7	4	1	4	4	3.00043	2.51099	1.24069	3.14961	3.3195	0	0	0	0	0	7	3	3	1	1	7	71
GA24693-RB	3910924	3911726	3	1	1	1	1	1	5	NS		4	6	0	0	1.382	1.71453	3.76648	0	0	1.14689	0	0	1	0	0	4	3	2	3	3	7	246
GA25009-RC	15529675	15531858	10	1	1	1	1	1	5	NS		0	2.182	0.225	0.333	1.997	0	1.36974	0.279156	0.262205	1.65726	0	0	0	0	0	3	0	3	1	0	7	383
GA25039-RA	16280301	16280885	11	1	1	1	1	1	5	NS		0	0.962	0	0	0.46	0	0.603892	0	0	0.381743	0	0	0	0	0	4	1	0	2	3	7	158
GA25044-RA	16421671	16421972	11	1	1	1	1	1	5	NS		1.053	0	3.907	2	0.48	0.45135	0	4.84739	1.5748	0.39834	0	0	0	0	0	5	2	2	2	0	7	82
GA25074-RA	17112634	17128489	11	1	1	1	1	1	5	NS		1.682	0.496	1	2.996	0.201	0.72096	0.311362	1.24069	2.35906	0.166805	0	0	0	0	0	4	1	3	0	0	7	519
GA25075-RA	17156603	17157143	12	1	1	1	1	1	5	NS		0.267	0.116	1.901	2	3.133	0.114445	0.0728186	2.35856	1.5748	2.6	0	0	0	0	0	3	4	3	0	3	7	161
GA25132-RA	19081573	19082036	14	1	1	1	1	1	5	NS		9	3.275	2	6.784	3.672	3.85769	2.05587	2.48139	5.34173	3.0473	0	0	0	0	0	7	2	5	2	5	7	136
GA25144-RB	19585090	19586481	14	1	1	1	1	1	5	NS		11	5.095	8.559	6	7	4.71496	3.19837	10.6191	4.72441	5.80913	0	0	0	0	0	3	3	6	2	5	7	367
GA30274-RB	17356347	17357051	12	1	1	1	1	1	5	NS		2.457	1.881	2	3.394	0	1.05315	1.18079	2.48139	2.67244	0	0	0	0	0	0	4	4	5	2	4	7	235
GA30483-RA	11016686	11017024	8	1	1	1	1	1	5	NS		0	1.047	0	3.959	0	0	0.65725	0	3.11732	0	0	0	0	0	0	1	2	1	2	3	7	113
GA30491-RH	9725315	9730142	7	1	1	1	1	1	5	NS		0.064	1.206	0	0.15	0	0.0274325	0.757062	0	0.11811	0	0	0	0	0	0	3	1	0	0	2	7	659
GA30492-RC	9600527	9601408	7	1	1	1	1	1	5	NS		0.444	0.251	0.686	0	1.083	0.190313	0.157564	0.851117	0	0.898755	0	0	0	0	0	2	3	1	1	3	7	294
GA30622-RA	13108377	13108721	8	1	1	1	1	1	5	NS		0.885	0	0	1	0	0.37934	0	0	0.787402	0	0	0	0	0	0	4	1	2	3	0	7	96
GA31114-RA	7200804	7201229	4	1	1	1	1	1	5	NS		0.897	0	0	1	0	0.384483	0	0	0.787402	0	0	0	0	0	2	1	1	0	0	3	7	142
GA31894-RA	9520847	9521307	7	1	1	1	1	1	5	NS		0	2	0	0	1	0	1.25549	0	0	0.829876	1	0	0	0	0	2	2	0	0	3	7	111
GA32138-RA	8400887	8401236	5	1	1	1	1	1	5	NS		0	4.135	0.656	0	0.567	0	2.59573	0.813896	0	0.470539	0	0	0	0	0	3	2	2	1	3	7	94
GA32626-RA	4753447	4753735	3	1	1	1	1	1	5	NS		1	0	0.18	0	0	0.428633	0	0.223325	0	0	0	0	0	0	0	7	7	2	7	7	7	76
GA32691-RA	17214029	17214325	12	1	1	1	1	1	5	NS		2.918	0.121	3	4	0	1.25075	0.0759573	3.72208	3.14961	0	0	0	0	0	0	5	2	3	1	1	7	77
GA32868-RA	16485629	16486631	11	1	1	1	1	1	5	NS		6.868	0	1.087	1.174	4.416	2.94385	0	1.34864	0.924409	3.66473	0	0	0	0	0	2	4	2	4	3	7	73
GA10075-RA	4384134	4386010	3	1	1	1	1	1	5	NS		5.361	2	0.617	2.011	0	2.2979	1.25549	0.765509	1.58346	0	0	0	0	0	0	5	2	4	4	2	8	579
GA10198-RA	13322235	13323255	8	1	1	1	1	1	5	NS		1.407	0.009	0.665	0	0.058	0.603086	0.00564972	0.825062	0	0.0481328	0	0	0	0	0	1	1	3	2	3	8	231
GA10655-RA	16849782	16850753	11	1	1	1	1	1	5	NS		1.877	0	2	2.74	1	0.804544	0	2.48139	2.15748	0.829876	0	0	0	0	0	6	4	4	2	1	8	324
GA11181-RA	16240373	16241506	11	1	1	1	1	1	5	NS		2.618	0.699	1.234	3.467	1.881	1.12216	0.438795	1.53102	2.72992	1.561	0	0	0	0	0	4	3	2	3	4	8	249
GA11483-RA	6896044	6897444	4	1	1	1	1	1	5	NS		0.161	0	0	1	0	0.0690099	0	0	0.787402	0	0	0	0	0	1	2	0	0	2	1	8	467
GA11538-RE	14406355	14418160	9	1	1	1	1	1	5	NS		0	0.063	0	0.013	0.057	0	0.039548	0	0.0102362	0.0473029	0	0	0	0	0	1	2	4	1	3	8	1264
GA11585-RA	391395	400021	1	1	1	1	1	1	5	NS		9.385	7	3	2.195	4.906	4.02272	4.39422	3.72208	1.72835	4.07137	0	0	0	0	0	6	4	4	4	3	8	384
GA11638-RA	11122383	11122920	8	1	1	1	1	1	5	NS		0.977	0	0	3.057	0	0.418774	0	0	2.40709	0	0	0	0	0	0	5	1	2	1	1	8	157
GA11817-RA	2753826	2754833	3	1	1	1	1	1	5	NS		2.551	0	0.948	0.262	2.904	1.09344	0	1.17618	0.206299	2.40996	0	0	1	0	0	4	1	2	3	3	8	336
GA11837-RA	6562020	6562502	3	1	1	1	1	1	5	NS		0.782	2	0	0	1	0.335191	1.25549	0	0	0.829876	0	0	0	0	0	2	1	0	4	3	8	136
GA11854-RB	10838099	10838781	8	1	1	1	1	1	5	NS		0	0.005	0.281	0	0	0	0.00313873	0.348635	0	0	0	0	0	1	0	1	2	1	0	3	8	190
GA11861-RA	5295908	5298505	3	1	1	1	1	1	5	NS		1.381	1.534	0	1	0.048	0.591942	0.962963	0	0.787402	0.039834	0	0	0	0	0	1	2	3	0	2	8	752
GA11884-RB	16245990	16249318	11	1	1	1	1	1	5	NS		3.658	2.37	0	3.146	0.06	1.56794	1.48776	0	2.47717	0.0497925	0	0	0	0	0	4	2	5	5	1	8	783
GA12200-RA	14342711	14343157	9	1	1	1	1	1	5	NS		0	0.103	0	0	0	0	0.0646579	0	0	0	0	0	0	0	0	8	2	1	0	0	8	149
GA12207-RA	5794273	5797078	3	1	1	1	1	1	5	NS		7.742	2.13	0.119	0.047	0	3.31847	1.3371	0.147643	0.0370079	0	0	0	0	0	0	5	3	4	3	1	8	867
GA12504-RA	9625519	9626364	7	1	1	1	1	1	5	NS		0.547	0	0	0.064	0	0.234462	0	0	0.0503937	0	0	0	1	0	0	4	2	0	1	2	8	218
GA12507-RA	13941745	13941996	9	1	1	1	1	1	5	NS		0	1	1.357	0	0	0	0.627746	1.68362	0	0	0	0	0	0	0	4	2	2	1	1	8	84
GA12585-RA	17736043	17736880	14	1	1	1	1	1	5	NS		1	0	1	2.725	0.219	0.428633	0	1.24069	2.14567	0.181743	0	0	0	0	0	1	1	1	3	3	8	210
GA13217-RB	13752579	13753205	8	1	1	1	1	1	5	NS		0	0	0	1.003	0	0	0	0	0.789764	0	0	0	0	0	0	2	0	1	4	3	8	209
GA13944-RA	6557814	6558367	3	1	1	1	1	1	5	NS		3.359	3.396	0.613	0	1.435	1.43978	2.13183	0.760546	0	1.19087	0	0	0	0	0	5	5	2	3	2	8	144
GA14118-RA	10296495	10297069	7	1	1	1	1	1	5	NS		0	0	0	0	0	0	0	0	0	0	0	0	0	0	3	2	2	0	0	0	8	170
GA14289-RC	772638	776989	1	1	1	1	1	1	5	NS		10.849	5.301	0	1	6.849	4.65024	3.32768	0	0.787402	5.68382	0	0	0	0	0	5	3	3	4	3	8	458
GA14646-RA	12120877	12121765	8	1	1	1	1	1	5	NS		0	1.172	0.08	2.71	0	0	0.735719	0.0992556	2.13386	0	0	0	0	0	0	4	0	2	3	3	8	264
GA14672-RJ	1479849	1537033	1	1	1	1	1	1	5	NS		4.598	1.365	0.947	1.99	1.413	1.97085	0.856874	1.17494	1.56693	1.17261	0	0	0	0	0	6	1	3	2	2	8	2050
GA14854-RA	14110723	14112291	9	1	1	1	1	1	5	NS		0.333	1	0.756	0.015	1.228	0.142735	0.627746	0.937965	0.011811	1.01909	0	0	0	0	0	6	5	3	5	3	8	504
GA14941-RA	5551962	5560729	3	1	1	1	1	1	5	NS		3.776	3.122	0	1.316	1.449	1.61852	1.95982	0	1.03622	1.20249	0	0	0	0	0	0	3	4	1	2	8	493
GA14947-RA	19195862	19202483	14	1	1	1	1	1	5	NS		9.376	3.19	2.343	3.288	3.767	4.01886	2.00251	2.90695	2.58898	3.12614	0	0	0	0	0	5	2	5	5	3	8	1318
GA15343-RA	7787135	7787872	4	1	1	1	1	1	5	NS		0	0.868	0	0	0	0	0.544884	0	0	0	0	0	0	0	0	1	2	2	1	2	8	222
GA15469-RA	1933324	1933853	2	1	1	1	1	1	5	NS		6	4	0.125	0.14	0.265	2.5718	2.51099	0.155087	0.110236	0.219917	0	0	0	0	0	2	0	4	1	6	8	157
GA15727-RB	4021601	4022060	3	1	1	1	1	1	5	NS		7.485	3	0	3	1	3.20832	1.88324	0	2.3622	0.829876	0	0	0	0	0	6	2	1	1	4	8	130
GA15795-RA	7801614	7808653	4	1	1	1	1	1	5	NS		0.053	0.11	0	1.114	0.072	0.0227175	0.0690521	0	0.877165	0.059751	0	0	1	0	0	3	1	1	1	1	8	1174
GA15813-RA	3650409	3651241	3	1	1	1	1	1	5	NS		4.184	5.058	0	0	4	1.7934	3.17514	0	0	3.3195	0	0	0	0	0	4	6	0	1	2	8	234
GA15851-RA	838610	843734	1	1	1	1	1	1	5	NS		6.937	2	2.604	0.353	7.25	2.97342	1.25549	3.23077	0.277953	6.0166	0	0	0	0	0	6	5	1	4	2	8	667
GA17479-RA	18314750	18315478	14	1	1	1	1	1	5	NS		2.598	3.287	1	3.901	1	1.11359	2.0634	1.24069	3.07165	0.829876	0	0	0	0	0	3	3	3	3	3	8	243
GA17523-RA	17214505	17215332	12	1	1	1	1	1	5	NS		2	0	3	4	0	0.857265	0	3.72208	3.14961	0	0	0	0	0	0	4	2	0	0	4	8	235
GA17648-RA	7136802	7137810	4	1	1	1	1	1	5	NS		2.212	0.057	0.008	1.042	0	0.948135	0.0357815	0.00992556	0.820472	0	0	0	0	0	0	4	6	1	1	2	8	285
GA17713-RA	7544226	7545198	4	1	1	1	1	1	5	NS		0	0	0	0.78	0.535	0	0	0	0.614173	0.443983	0	0	0	0	0	3	3	2	3	2	8	304
GA17849-RA	2539136	2541551	3	1	1	1	1	1	5	NS		9.313	4.003	0	3.692	4.469	3.99186	2.51287	0	2.90709	3.70871	0	0	0	0	0	3	5	2	3	3	8	740
GA17936-RA	7108579	7109344	4	1	1	1	1	1	5	NS		0.455	0.71	0.848	0	0	0.195028	0.4457	1.05211	0	0	0	0	0	1	0	2	1	2	3	1	8	213
GA18059-RA	4034021	4034476	3	1	1	1	1	1	5	NS		6.899	3	0	1	0.693	2.95714	1.88324	0	0.787402	0.575104	0	0	0	0	0	2	1	4	4	1	8	112
GA18071-RA	7098158	7098973	4	1	1	1	1	1	5	NS		0.964	0	0	0	0	0.413202	0	0	0	0	0	0	0	0	2	3	5	0	1	1	8	110
GA18208-RA	1224099	1225034	1	1	1	1	1	1	5	NS		4	2.69	2	1	2.694	1.71453	1.68864	2.48139	0.787402	2.23568	0	0	0	0	0	3	1	1	1	3	8	255
GA18652-RA	19249061	19250239	14	1	1	1	1	1	5	NS		0	1.719	0	0.503	0	0	1.0791	0	0.396063	0	0	0	0	0	0	5	5	6	5	6	8	393
GA18794-RA	19353791	19355055	14	1	1	1	1	1	5	NS		13	1.963	5.154	1	4	5.57222	1.23227	6.39454	0.787402	3.3195	0	0	0	0	0	5	5	3	6	2	8	402
GA19108-RA	6444969	6445734	3	1	1	1	1	1	5	NS		1.072	2.36	2.708	0.189	1.297	0.459494	1.48148	3.3598	0.148819	1.07635	0	0	0	0	0	3	3	0	2	2	8	212
GA19268-RA	8211796	8213249	5	1	1	1	1	1	5	NS		0.485	1.498	0	0.265	0.226	0.207887	0.940364	0	0.208661	0.187552	0	0	0	0	0	2	2	4	0	5	8	426
GA19791-RA	19348463	19350710	14	1	1	1	1	1	5	NS		13	1	5.972	2	6.746	5.57222	0.627746	7.40943	1.5748	5.59834	0	0	0	0	0	4	5	7	4	2	8	583
GA20544-RA	18902499	18903965	14	1	1	1	1	1	5	NS		1	0	0	0	2	0.428633	0	0	0	1.65975	0	0	0	0	0	5	4	7	5	3	8	418
GA20800-RA	12131744	12132845	8	1	1	1	1	1	5	NS		0	1	0	0	0.142	0	0.627746	0	0	0.117842	0	0	0	0	0	3	2	4	0	2	8	329
GA21084-RA	4446329	4447811	3	1	1	1	1	1	5	NS		7.018	5.527	2.058	1	1.156	3.00814	3.46955	2.55335	0.787402	0.959336	0	0	0	0	0	2	2	2	4	4	8	476
GA21268-RA	2108068	2110921	2	1	1	1	1	1	5	NS		3	2.745	2.186	3.705	2.648	1.2859	1.72316	2.71216	2.91732	2.19751	0	0	0	0	0	2	5	3	1	0	8	451
GA21270-RA	7762003	7763440	4	1	1	1	1	1	5	NS		0.222	0	0.811	0	0.484	0.0951565	0	1.0062	0	0.40166	0	0	0	0	0	4	2	1	2	1	8	378
GA21354-RA	1817857	1820249	2	1	1	1	1	1	5	NS		1	3	2	1	1	0.428633	1.88324	2.48139	0.787402	0.829876	0	0	0	0	0	1	2	5	2	2	8	594
GA21356-RA	7528479	7530335	4	1	1	1	1	1	5	NS		2.762	0.328	0.653	1.081	0.064	1.18388	0.205901	0.810174	0.851181	0.053112	0	0	0	0	0	5	3	1	2	4	8	536
GA21357-RA	7498510	7499134	4	1	1	1	1	1	5	NS		0.05	0	0	1.359	0	0.0214316	0	0	1.07008	0	0	0	0	0	0	2	1	1	1	3	8	167
GA21361-RA	2812638	2815210	3	1	1	1	1	1	5	NS		5.572	3.112	0.398	3.601	0	2.38834	1.95355	0.493797	2.83543	0	0	0	0	0	0	2	2	4	1	1	8	839
GA21517-RA	11055482	11055905	8	1	1	1	1	1	5	NS		0	1	0	2	0.017	0	0.627746	0	1.5748	0.0141079	0	0	0	0	0	0	0	0	1	8	8	118
GA21760-RD	17626917	17649632	13	1	1	1	1	1	5	NS		2.85	1.895	1.061	4.091	1.133	1.2216	1.18958	1.31638	3.22126	0.940249	0	0	0	0	0	2	2	2	3	3	8	460
GA24063-RA	19735397	19737698	14	1	1	1	1	1	5	NS		6	1	2.468	2.875	5.661	2.5718	0.627746	3.06203	2.26378	4.69793	0	0	0	0	0	7	3	3	3	2	8	692
GA24077-RC	19104237	19105143	14	1	1	1	1	1	5	NS		7	1	1.061	5	0	3.00043	0.627746	1.31638	3.93701	0	0	0	0	0	0	8	6	5	6	6	8	284
GA24132-RA	17153600	17156165	12	1	1	1	1	1	5	NS		0.947	0	2.29	2.012	1.272	0.405915	0	2.84119	1.58425	1.0556	0	0	0	0	0	3	0	3	3	5	8	416
GA24161-RA	16447835	16449940	11	1	1	1	1	1	5	NS		2.927	0	1	1.381	0	1.25461	0	1.24069	1.0874	0	0	0	0	0	0	3	1	3	1	1	8	702
GA24181-RA	15413291	15413686	10	1	1	1	1	1	5	NS		0.02	0	0	0.068	0	0.00857265	0	0	0.0535433	0	0	0	0	1	0	0	0	1	1	2	8	132
GA24265-RA	11853220	11854775	8	1	1	1	1	1	5	NS		0	1	0	0.881	1.213	0	0.627746	0	0.693701	1.00664	0	0	0	0	0	5	5	7	5	7	8	495
GA24280-RA	11175169	11175825	8	1	1	1	1	1	5	NS		2	4.153	4.332	2.515	0.765	0.857265	2.60703	5.37469	1.98031	0.634855	0	0	0	0	0	8	6	8	8	8	8	183
GA24369-RA	7508172	7509090	4	1	1	1	1	1	5	NS		1.001	0	0	0	0	0.429061	0	0	0	0	0	0	0	0	0	0	2	7	3	5	8	289
GA24513-RA	2319253	2321118	2	1	1	1	1	1	5	NS		2.059	2.027	0	2.037	2	0.882555	1.27244	0	1.60394	1.65975	0	0	0	0	0	3	3	1	2	5	8	580
GA24542-RA	1264089	1265548	1	1	1	1	1	1	5	NS		3.696	0.828	1.828	2	5.03	1.58423	0.519774	2.26799	1.5748	4.17427	0	0	0	0	0	3	1	2	5	2	8	418
GA24608-RA	598020	598910	1	1	1	1	1	1	5	NS		7	5.294	1.707	4	4.294	3.00043	3.32329	2.11787	3.14961	3.56349	0	0	0	0	0	3	1	4	2	2	8	297
GA24738-RA	5345329	5352058	3	1	1	1	1	1	5	NS		1.288	1.366	2.403	1.03	0.346	0.552079	0.857502	2.98139	0.811024	0.287137	0	0	0	0	0	5	4	4	3	4	8	735
GA24846-RB	9708304	9710211	7	1	1	1	1	1	5	NS		1.536	0	0.008	0	0	0.65838	0	0.00992556	0	0	0	0	0	0	0	3	2	2	1	0	8	617
GA25002-RA	15263122	15264186	10	1	1	1	1	1	5	NS		0	0	1.08	0.469	1	0	0	1.33995	0.369291	0.829876	0	0	0	0	0	0	0	3	4	3	8	355
GA25067-RB	16939498	16939999	11	1	1	1	1	1	5	NS		1	0	1.872	3	0	0.428633	0	2.32258	2.3622	0	0	1	0	0	0	5	3	3	3	1	8	146
GA25087-RG	17464708	17470247	12	1	1	1	1	1	5	NS		3.784	0	2.03	2.421	0	1.62195	0	2.51861	1.9063	0	0	0	0	0	1	3	1	3	2	1	8	810
GA30455-RB	14328903	14329612	9	1	1	1	1	1	5	NS		0	0	0.176	0	0.219	0	0	0.218362	0	0.181743	0	0	0	0	0	8	2	8	3	6	8	131
GA31662-RA	6793422	6793776	3	1	1	1	1	1	5	NS		0	1.364	0	0	1.003	0	0.856246	0	0	0.832365	0	0	0	0	0	0	3	0	0	6	8	99
GA31757-RA	3264145	3264489	3	1	1	1	1	1	5	NS		8.173	5	0.709	3	1	3.50321	3.13873	0.879653	2.3622	0.829876	0	0	0	0	0	3	3	5	3	2	8	79
GA32019-RA	5834554	5834785	3	1	1	1	1	1	5	NS		1.322	1	3.494	0	0	0.566652	0.627746	4.33499	0	0	0	0	0	0	0	3	3	6	2	3	8	58
GA32835-RA	3150045	3150385	3	1	1	1	1	1	5	NS		3.466	3	0.534	2	2.534	1.48564	1.88324	0.662531	1.5748	2.1029	0	0	0	0	0	3	2	6	2	2	8	93
GA32893-RA	12175031	12175587	8	1	1	1	1	1	5	NS		0.041	0	0	0	0	0.0175739	0	0	0	0	0	0	2	0	0	3	1	1	2	1	8	147
GA10057-RA	3019209	3024872	3	1	1	1	1	1	5	NS		5.611	2.852	0	2.033	2.934	2.40506	1.79033	0	1.60079	2.43485	0	0	1	0	0	3	2	2	0	1	9	1566
GA10084-RA	5050357	5113937	3	1	1	1	1	1	5	NS		4.195	3.141	0.267	2.632	2.814	1.79811	1.97175	0.331266	2.07244	2.33527	0	0	0	0	0	2	5	2	3	3	9	766
GA10723-RA	13169966	13175348	8	1	1	1	1	1	5	NS		0	0.913	0.082	0.004	0	0	0.573132	0.101737	0.00314961	0	0	0	0	0	0	2	2	4	1	1	9	187
GA10733-RB	19351023	19353577	14	1	1	1	1	1	5	NS		13	1	6.307	1.603	4.243	5.57222	0.627746	7.82506	1.2622	3.52116	0	0	0	0	0	5	3	6	4	4	9	781
GA10770-RA	1618456	1627963	1	1	1	1	1	1	5	NS		3.574	1.547	3.343	1.327	2	1.53193	0.971124	4.14764	1.04488	1.65975	0	0	0	0	0	4	2	2	1	4	9	426
GA10830-RB	5515987	5518245	3	1	1	1	1	1	5	NS		2.58	2.219	0	2.213	1.839	1.10587	1.39297	0	1.74252	1.52614	0	0	0	0	0	5	5	2	4	4	9	418
GA10835-RC	9853556	9855572	7	1	1	1	1	1	5	NS		1.885	1	0.915	0.768	0.408	0.807973	0.627746	1.13524	0.604724	0.338589	0	0	0	0	0	4	1	1	4	0	9	356
GA11211-RB	5400337	5402903	3	1	1	1	1	1	5	NS		2.584	2.477	0.826	4.44	2.83	1.10759	1.55493	1.02481	3.49606	2.34855	0	0	0	0	0	1	1	6	1	1	9	486
GA11590-RA	14700338	14701795	9	1	1	1	1	1	5	NS		0.105	1.003	0	0.293	0.003	0.0450064	0.62963	0	0.230709	0.00248963	0	0	0	0	0	2	5	2	1	0	9	426
GA11910-RA	6170545	6170931	3	1	1	1	1	1	5	NS		3.744	1	0	2	2.22	1.6048	0.627746	0	1.5748	1.84232	0	0	0	0	0	3	4	4	3	4	9	129
GA12100-RA	17041628	17043182	11	1	1	1	1	1	5	NS		4.908	0.38	1.803	1	0.112	2.10373	0.238544	2.23697	0.787402	0.0929461	0	0	0	0	0	3	4	6	2	0	9	433
GA12280-RA	10518036	10518350	7	1	1	1	1	1	5	NS		0	0.635	0	0	0	0	0.398619	0	0	0	0	0	0	0	0	4	2	3	2	0	9	105
GA12570-RA	6158403	6158693	3	1	1	1	1	1	5	NS		2.856	5.003	0	0	0.973	1.22417	3.14062	0	0	0.807469	0	0	0	0	0	3	2	4	2	4	9	97
GA13100-RA	19012872	19014576	14	1	1	1	1	1	5	NS		9.248	2.034	1.607	3.396	3.851	3.96399	1.27684	1.9938	2.67402	3.19585	0	0	0	0	0	6	4	3	4	3	9	550
GA13487-RB	2494939	2500358	2	1	1	1	1	1	5	NS		7.009	1.733	0.311	0.066	2.944	3.00429	1.08788	0.385856	0.0519685	2.44315	0	0	0	0	0	4	4	5	4	3	9	492
GA13870-RA	14638910	14639403	9	1	1	1	1	1	5	NS		0	1.088	0	0.088	0	0	0.682988	0	0.0692913	0	0	0	0	0	0	2	2	2	0	5	9	147
GA13875-RA	17678579	17678974	13	1	1	1	1	1	5	NS		1	0.012	2	1	2	0.428633	0.00753296	2.48139	0.787402	1.65975	0	0	0	0	0	1	4	1	1	6	9	112
GA13886-RC	15783158	15785070	11	1	1	1	1	1	5	NS		0.701	0.123	0	0.859	0	0.300471	0.0772128	0	0.676378	0	0	0	0	0	0	2	0	3	2	3	9	222
GA14145-RA	1783924	1788303	2	1	1	1	1	1	5	NS		0	2.03	4	2.03	1	0	1.27433	4.96278	1.59843	0.829876	0	0	0	0	0	4	2	1	2	4	9	362
GA14541-RA	11553480	11554148	8	1	1	1	1	1	5	NS		0	3.378	0.033	0.004	1.06	0	2.12053	0.0409429	0.00314961	0.879668	0	0	0	0	0	1	2	0	4	4	9	223
GA14596-RB	17900477	17902793	14	1	1	1	1	1	5	NS		2.107	1.184	1.976	2	1.286	0.903129	0.743252	2.45161	1.5748	1.06722	0	0	0	0	0	5	3	4	1	5	9	701
GA14624-RA	14237538	14239459	9	1	1	1	1	1	5	NS		1.241	0	0.418	0	0.872	0.531933	0	0.51861	0	0.723651	0	0	0	0	0	3	1	3	2	3	9	245
GA14681-RA	14211013	14215340	9	1	1	1	1	1	5	NS		0.007	1.376	0.86	0.371	0.862	0.00300043	0.863779	1.067	0.292126	0.715353	0	0	0	0	0	2	2	3	1	5	9	1185
GA14890-RB	15793303	15794403	11	1	1	1	1	1	5	NS		4.253	0	0.644	0	1	1.82297	0	0.799007	0	0.829876	0	0	0	0	0	0	0	1	4	4	9	308
GA15120-RA	14124120	14125204	9	1	1	1	1	1	5	NS		0	0	0	0.718	1.063	0	0	0	0.565354	0.882158	0	0	0	0	0	4	1	2	3	0	9	313
GA15161-RA	9245357	9247417	7	1	1	1	1	1	5	NS		0.849	0.326	0	0	0.564	0.363909	0.204645	0	0	0.46805	0	0	0	0	0	1	3	2	2	3	9	629
GA15351-RB	6098090	6101035	3	1	1	1	1	1	5	NS		1.838	1.234	0.433	0.872	0.298	0.787827	0.774639	0.537221	0.686614	0.247303	0	0	0	0	0	6	4	3	1	3	9	866
GA15417-RA	10161839	10163006	7	1	1	1	1	1	5	NS		0.12	0.014	0	0.285	0.588	0.0514359	0.00878845	0	0.224409	0.487967	0	0	0	0	0	3	2	0	3	3	9	370
GA15541-RA	2475665	2477296	2	1	1	1	1	1	5	NS		2.525	4.421	3.858	1	2	1.0823	2.77527	4.7866	0.787402	1.65975	0	0	0	0	0	2	1	1	2	6	9	511
GA15618-RA	13557357	13557687	8	1	1	1	1	1	5	NS		1.024	1.516	0	0	0.258	0.43892	0.951664	0	0	0.214108	0	0	0	0	0	5	1	3	2	1	9	84
GA15646-RA	3936648	3937476	3	1	1	1	1	1	5	NS		6	6.001	0.216	0.96	2	2.5718	3.76711	0.26799	0.755906	1.65975	0	0	0	0	0	5	2	4	3	3	9	256
GA15662-RC	11579454	11587266	8	1	1	1	1	1	5	NS		0.21	1.794	0	0.749	0	0.0900129	1.12618	0	0.589764	0	0	0	0	0	1	6	2	0	1	0	9	536
GA15670-RA	12747403	12747881	8	1	1	1	1	1	5	NS		1.046	0.18	3.218	0.041	0.017	0.44835	0.112994	3.99256	0.0322835	0.0141079	0	0	0	1	1	0	4	7	1	1	9	139
GA15709-RA	9575330	9575995	7	1	1	1	1	1	5	NS		2	1.702	0.457	0.019	0	0.857265	1.06842	0.566998	0.0149606	0	0	0	0	0	0	1	1	4	0	3	9	180
GA15726-RB	4026325	4026932	3	1	1	1	1	1	5	NS		4.608	4.236	0.33	1	1	1.97514	2.65913	0.409429	0.787402	0.829876	0	0	0	0	0	5	4	3	2	3	9	181
GA15775-RA	14643370	14645831	9	1	1	1	1	1	5	NS		0.931	0.816	0.119	0.111	0.75	0.399057	0.512241	0.147643	0.0874016	0.622407	0	0	0	0	0	4	3	3	1	2	9	510
GA15804-RA	13387101	13388102	8	1	1	1	1	1	5	NS		0.902	0	2.194	0	1.004	0.386627	0	2.72208	0	0.833195	0	0	0	0	0	5	1	2	2	1	9	272
GA15908-RC	15065936	15069560	10	1	1	1	1	1	5	NS		0.792	1.659	0.972	0.522	0	0.339477	1.04143	1.20596	0.411024	0	0	0	0	0	0	1	0	3	4	2	9	451
GA17066-RA	903346	906524	1	1	1	1	1	1	5	NS		7.617	7.402	3.818	0	3	3.26489	4.64658	4.73697	0	2.48963	0	0	0	0	0	5	3	3	3	3	9	889
GA17560-RA	3966682	3969165	3	1	1	1	1	1	5	NS		1.112	0	0.045	2	1	0.47664	0	0.0558313	1.5748	0.829876	0	0	1	0	0	3	0	0	1	5	9	828
GA17580-RC	17173374	17174057	12	1	1	1	1	1	5	NS		1	0	2	6	0.058	0.428633	0	2.48139	4.72441	0.0481328	0	0	0	0	0	1	3	3	0	3	9	228
GA17710-RA	14795481	14797553	9	1	1	1	1	1	5	NS		0.043	1.78	0.042	0.012	0.062	0.0184312	1.11739	0.0521092	0.00944882	0.0514523	0	0	0	0	0	2	3	0	1	3	9	542
GA17717-RA	17799164	17801007	14	1	1	1	1	1	5	NS		2.069	0	1.754	2.016	0.244	0.886841	0	2.17618	1.5874	0.20249	0	0	0	0	0	2	0	8	2	1	9	464
GA18280-RA	18273392	18277804	14	1	1	1	1	1	5	NS		6.443	3.976	4.147	4.024	2.271	2.76168	2.49592	5.14516	3.1685	1.88465	0	0	0	0	0	2	4	1	2	3	9	1035
GA18353-RA	17239216	17240465	12	1	1	1	1	1	5	NS		2	0	2.116	4.116	0	0.857265	0	2.62531	3.24094	0	0	0	0	0	0	2	1	2	2	1	9	398
GA18378-RC	783288	785514	1	1	1	1	1	1	5	NS		13.614	4	0	2	5.558	5.83541	2.51099	0	1.5748	4.61245	0	0	0	0	0	5	4	3	1	4	9	702
GA18392-RA	732924	734100	1	1	1	1	1	1	5	NS		11	6	1.695	1.259	3.742	4.71496	3.76648	2.10298	0.991339	3.10539	0	0	0	0	0	7	2	3	1	2	9	321
GA18588-RC	16460729	16463319	11	1	1	1	1	1	5	NS		2.634	0	0.407	1	1.435	1.12902	0	0.504963	0.787402	1.19087	0	0	0	0	0	5	2	3	6	1	9	248
GA18899-RA	19282890	19285307	14	1	1	1	1	1	5	NS		2.598	1	4	2	2	1.11359	0.627746	4.96278	1.5748	1.65975	0	0	0	0	0	4	1	1	1	3	9	806
GA18903-RB	3523481	3525012	3	1	1	1	1	1	5	NS		4.05	3	0.52	2.072	1.624	1.73596	1.88324	0.645161	1.6315	1.34772	0	0	0	0	0	8	1	3	2	2	9	448
GA19121-RA	6237803	6240119	3	1	1	1	1	1	5	NS		0.528	2.262	0.772	0	1.58	0.226318	1.41996	0.957816	0	1.3112	0	0	0	0	0	4	3	2	1	2	9	691
GA19600-RA	10648673	10652601	8	1	1	1	1	1	5	NS		1.158	0.685	0.266	0.016	0.088	0.496357	0.430006	0.330025	0.0125984	0.073029	0	0	0	0	0	2	2	3	4	1	9	775
GA19620-RB	6717917	6721548	3	1	1	1	1	1	5	NS		0.962	0.134	0.072	1	1.169	0.412345	0.084118	0.08933	0.787402	0.970124	0	0	1	0	0	3	1	1	3	0	9	397
GA20335-RA	19268434	19273664	14	1	1	1	1	1	5	NS		4.128	1.652	2.348	1	2	1.7694	1.03704	2.91315	0.787402	1.65975	0	0	0	0	0	4	3	4	3	3	9	858
GA20586-RB	6669258	6669917	3	1	1	1	1	1	5	NS		0	1	0	0.067	1	0	0.627746	0	0.0527559	0.829876	0	0	0	0	0	1	5	3	1	7	9	220
GA20595-RA	10530008	10530463	7	1	1	1	1	1	5	NS		4.647	0.033	0	0	3	1.99186	0.0207156	0	0	2.48963	0	0	0	0	0	3	1	5	0	3	9	152
GA20807-RA	9701776	9702922	7	1	1	1	1	1	5	NS		0.242	0	0.654	0	0.1	0.103729	0	0.811414	0	0.0829876	0	0	0	0	0	2	4	2	1	1	9	344
GA20819-RA	5388600	5389865	3	1	1	1	1	1	5	NS		3.217	3.747	1.331	5	1.561	1.37891	2.35217	1.65136	3.93701	1.29544	0	0	0	0	0	6	4	5	5	6	9	399
GA20884-RC	12103027	12108489	8	1	1	1	1	1	5	NS		0	0.996	0.004	0.704	0.002	0	0.625235	0.00496278	0.554331	0.00165975	0	0	0	0	0	2	1	0	7	0	9	426
GA20885-RA	9649514	9651776	7	1	1	1	1	1	5	NS		0.023	0.32	0	0	1	0.00985855	0.200879	0	0	0.829876	0	0	0	0	0	1	5	0	0	4	9	686
GA20920-RA	13586225	13587187	8	1	1	1	1	1	5	NS		0	1.809	0	0.173	1.519	0	1.13559	0	0.13622	1.26058	0	0	0	0	0	3	1	1	6	2	9	321
GA20930-RB	19212763	19218778	14	1	1	1	1	1	5	NS		5.098	2	2.952	4	4.395	2.18517	1.25549	3.66253	3.14961	3.6473	0	0	0	0	0	3	4	4	3	0	9	1745
GA20964-RH	17890627	17894119	14	1	1	1	1	1	5	NS		1.451	3.477	2.623	5.683	3.495	0.621946	2.18267	3.25434	4.4748	2.90041	0	0	0	0	0	2	2	2	0	4	9	397
GA21099-RA	17367355	17369658	12	1	1	1	1	1	5	NS		2	0	2	2.035	0.059	0.857265	0	2.48139	1.60236	0.0489627	0	0	0	0	0	2	2	1	0	2	9	703
GA21293-RA	13769498	13774042	8	1	1	1	1	1	5	NS		0.728	0.013	0.089	1.459	0.901	0.312045	0.0081607	0.110422	1.14882	0.747718	0	0	0	0	0	3	1	0	4	5	9	835
GA21304-RB	11080012	11082587	8	1	1	1	1	1	5	NS		1.283	1	0.067	1.275	0.679	0.549936	0.627746	0.0831266	1.00394	0.563485	0	0	0	0	0	3	2	3	4	3	9	391
GA21398-RA	13140116	13144279	8	1	1	1	1	1	5	NS		0.097	0.139	0.844	0.059	0	0.0415774	0.0872567	1.04715	0.0464567	0	0	0	0	0	0	4	1	0	1	3	9	1388
GA21529-RA	18669601	18671010	14	1	1	1	1	1	5	NS		4.185	2.168	0.725	5.468	1	1.79383	1.36095	0.899504	4.30551	0.829876	0	0	0	0	0	4	5	1	2	4	9	274
GA21688-RA	15492093	15492707	10	1	1	1	1	1	5	NS		0	0	0	1.01	0.743	0	0	0	0.795276	0.616598	0	0	0	0	0	0	1	1	1	6	9	205
GA21774-RA	846390	847189	1	1	1	1	1	1	5	NS		7	2	1	1	5	3.00043	1.25549	1.24069	0.787402	4.14938	0	0	0	0	0	5	4	2	1	1	9	202
GA21981-RA	19390290	19393041	14	1	1	1	1	1	5	NS		16	4.598	6	0	5.598	6.85812	2.88638	7.44417	0	4.64564	0	0	0	0	0	7	1	2	3	2	9	678
GA22082-RA	9160247	9162237	6	1	1	1	1	1	5	NS		0	0.014	1.722	0	1.007	0	0.00878845	2.13648	0	0.835685	0	0	0	0	0	3	1	2	1	2	9	465
GA22086-RA	3072566	3073591	3	1	1	1	1	1	5	NS		7.299	3.845	0	6.774	4	3.12859	2.41368	0	5.33386	3.3195	0	0	0	0	0	2	3	4	2	3	9	322
GA22106-RA	2490766	2491344	2	1	1	1	1	1	5	NS		9.689	3	2.598	2	3	4.15302	1.88324	3.22333	1.5748	2.48963	0	0	0	0	0	3	4	3	3	3	9	193
GA24074-RA	19175156	19175518	14	1	1	1	1	1	5	NS		5.468	7	4.083	4.215	3.039	2.34376	4.39422	5.06576	3.3189	2.52199	0	0	0	0	0	7	4	5	7	2	9	121
GA24124-RA	17241395	17243929	12	1	1	1	1	1	5	NS		2.646	0.076	2.373	4	0.317	1.13416	0.0477087	2.94417	3.14961	0.263071	0	0	0	0	0	2	4	2	1	1	9	586
GA24193-RA	15070655	15073894	10	1	1	1	1	1	5	NS		0.665	1.836	0	0.682	0.15	0.285041	1.15254	0	0.537008	0.124481	0	0	0	0	0	1	0	4	2	2	9	823
GA24293-RA	10686197	10687148	8	1	1	1	1	1	5	NS		1	0	0	0	0	0.428633	0	0	0	0	0	0	0	0	0	9	7	8	9	8	9	296
GA24296-RA	10602223	10603470	7	1	1	1	1	1	5	NS		0.75	0.138	0	0	0	0.321474	0.086629	0	0	0	0	0	0	0	0	2	3	3	1	2	9	372
GA24438-RA	4799536	4799935	3	1	1	1	1	1	5	NS		3	6	0.159	1	1	1.2859	3.76648	0.19727	0.787402	0.829876	0	0	0	0	0	3	0	1	3	3	9	113
GA24472-RA	3638248	3638652	3	1	1	1	1	1	5	NS		4	4	0	4.175	4.044	1.71453	2.51099	0	3.2874	3.35602	0	0	0	0	0	7	2	2	4	4	9	114
GA24552-RA	966912	968486	1	1	1	1	1	1	5	NS		8	2.023	1	4	5	3.42906	1.26993	1.24069	3.14961	4.14938	0	0	0	0	0	5	4	2	3	3	9	525
GA24570-RA	600935	601621	1	1	1	1	1	1	5	NS		7.324	5	2.401	4	6	3.13931	3.13873	2.97891	3.14961	4.97925	0	0	0	0	0	9	5	4	3	5	9	212
GA24574-RC	468405	502039	1	1	1	1	1	1	5	NS		4.408	0.765	2.09	0	1.599	1.88941	0.480226	2.59305	0	1.32697	0	0	0	0	0	4	1	1	3	2	9	825
GA24685-RA	3506915	3507791	3	1	1	1	1	1	5	NS		1	3	0	1	1.031	0.428633	1.88324	0	0.787402	0.855602	0	0	0	0	0	3	4	4	4	2	9	233
GA24692-RA	3841826	3843802	3	1	1	1	1	1	5	NS		8.898	1.929	0	0	1.315	3.81397	1.21092	0	0	1.09129	0	0	3	0	0	3	1	2	1	3	9	603
GA24837-RA	9515198	9516079	7	1	1	1	1	1	5	NS		0	2	0	0	1.618	0	1.25549	0	0	1.34274	0	0	0	0	0	2	1	3	0	3	9	274
GA24888-RB	11025988	11026275	8	1	1	1	1	1	5	NS		0	1	0	2.844	0	0	0.627746	0	2.23937	0	0	0	0	0	0	5	1	2	1	3	9	96
GA24932-RB	12209916	12210517	8	1	1	1	1	1	5	NS		3.829	2.99	0	0	0	1.64123	1.87696	0	0	0	0	0	0	0	0	2	5	4	1	0	9	164
GA25012-RL	15686523	15694827	11	1	1	1	1	1	5	NS		1.515	0.378	0.086	0.232	0.463	0.649378	0.237288	0.1067	0.182677	0.384232	0	0	0	0	0	4	3	2	1	0	9	553
GA25045-RA	16428839	16430423	11	1	1	1	1	1	5	NS		0.048	0	2.288	1.905	0.771	0.0205744	0	2.83871	1.5	0.639834	0	0	0	0	0	6	5	3	3	4	9	147
GA25069-RB	17000244	17000793	11	1	1	1	1	1	5	NS		5	0	4	1.061	0	2.14316	0	4.96278	0.835433	0	0	0	0	0	0	4	0	6	4	5	9	132
GA25106-RA	17998018	17998533	14	1	1	1	1	1	5	NS		1.238	2.291	0	2.025	0.932	0.530647	1.43817	0	1.59449	0.773444	0	0	0	0	0	5	4	3	5	8	9	172
GA25133-RB	19082771	19083307	14	1	1	1	1	1	5	NS		8.755	3	1	6	2.738	3.75268	1.88324	1.24069	4.72441	2.2722	0	0	0	0	0	7	6	7	6	5	9	159
GA30278-RA	16647261	16647844	11	1	1	1	1	1	5	NS		1.712	0.1	2	0.731	0.616	0.733819	0.0627746	2.48139	0.575591	0.511203	0	0	0	0	0	2	2	3	2	4	9	170
GA30441-RB	16559256	16562050	11	1	1	1	1	1	5	NS		2.034	0.215	2.104	4.123	0	0.871839	0.134965	2.61042	3.24646	0	0	0	0	0	0	4	2	4	5	4	9	532
GA31314-RA	5818655	5820047	3	1	1	1	1	1	5	NS		3	1.561	0	1.076	1.105	1.2859	0.979912	0	0.847244	0.917012	0	0	0	0	0	4	6	4	1	6	9	57
GA31344-RA	5540747	5541016	3	1	1	1	1	1	5	NS		3	0.051	0	1	0	1.2859	0.0320151	0	0.787402	0	0	0	0	0	0	2	4	2	2	3	9	66
GA31836-RA	8728481	8729018	5	1	1	1	1	1	5	NS		0	3	1.149	1	2.331	0	1.88324	1.42556	0.787402	1.93444	0	0	0	0	0	3	3	5	2	2	9	143
GA10080-RA	5016934	5021505	3	1	1	1	1	1	5	NS		4.566	1.869	0.045	0.445	4.286	1.95714	1.17326	0.0558313	0.350394	3.55685	0	0	0	0	0	4	3	5	3	2	10	1460
GA10155-RA	4962709	4964873	3	1	1	1	1	1	5	NS		5.208	2.025	0	2.133	2.155	2.23232	1.27119	0	1.67953	1.78838	0	0	0	0	0	4	3	4	5	6	10	534
GA10163-RA	2752816	2753674	3	1	1	1	1	1	5	NS		2.438	0	0.004	0.596	1	1.04501	0	0.00496278	0.469291	0.829876	0	0	0	0	0	5	3	4	3	5	10	261
GA10380-RA	17158065	17158960	12	1	1	1	1	1	5	NS		0.95	1.061	1.337	2.684	1.248	0.407201	0.666039	1.65881	2.11339	1.03568	0	0	0	0	0	4	3	4	2	1	10	245
GA10576-RA	644919	646239	1	1	1	1	1	1	5	NS		9.705	3	3.654	5	5.296	4.15988	1.88324	4.5335	3.93701	4.39502	0	0	0	0	0	6	7	3	6	4	10	414
GA10640-RA	11344977	11345738	8	1	1	1	1	1	5	NS		0	2.469	0.196	0.215	1.022	0	1.54991	0.243176	0.169291	0.848133	0	0	0	0	0	1	1	4	1	7	10	254
GA10787-RA	12393478	12394925	8	1	1	1	1	1	5	NS		0	0	0.232	2.384	1.264	0	0	0.287841	1.87717	1.04896	0	0	0	0	0	0	1	4	0	6	10	395
GA11574-RA	14086919	14087728	9	1	1	1	1	1	5	NS		0	0	0	0	0.047	0	0	0	0	0.0390041	0	1	0	0	0	2	0	4	0	3	10	270
GA11587-RC	17309817	17313900	12	1	1	1	1	1	5	NS		2.266	0	2.742	3	0	0.971282	0	3.40199	2.3622	0	0	1	0	0	0	4	2	1	2	3	10	497
GA11589-RA	11078921	11079508	8	1	1	1	1	1	5	NS		6.294	1.619	0.32	3	0	2.69781	1.01632	0.397022	2.3622	0	0	0	0	0	0	4	5	2	6	5	10	196
GA11601-RA	14055588	14057340	9	1	1	1	1	1	5	NS		0.384	0.639	0.734	1.153	1	0.164595	0.40113	0.91067	0.907874	0.829876	0	0	0	0	0	1	1	7	3	5	10	420
GA11849-RA	1203430	1204486	1	1	1	1	1	1	5	NS		3.828	2	0	0.888	1.25	1.64081	1.25549	0	0.699213	1.03734	0	0	0	0	0	6	2	5	3	6	10	232
GA11869-RB	5138559	5141733	3	1	1	1	1	1	5	NS		6.09	5.256	0	3	6.029	2.61037	3.29944	0	2.3622	5.00332	0	0	0	0	0	8	0	6	4	4	10	163
GA11923-RA	15941257	15941700	11	1	1	1	1	1	5	NS		0.455	2.288	0	0	2.002	0.195028	1.43628	0	0	1.66141	0	0	0	0	0	5	4	7	1	2	10	148
GA12283-RA	13475471	13477138	8	1	1	1	1	1	5	NS		1.045	0.882	0.425	0.024	0.019	0.447921	0.553672	0.527295	0.0188976	0.0157676	0	0	0	1	0	4	6	1	0	3	10	456
GA12502-RA	9622773	9624253	7	1	1	1	1	1	5	NS		0	0.584	0	2.149	0.057	0	0.366604	0	1.69213	0.0473029	0	0	1	0	0	6	0	1	1	3	10	393
GA12881-RF	10969617	10974187	8	1	1	1	1	1	5	NS		0	0.099	0.025	2.137	0	0	0.0621469	0.0310174	1.68268	0	0	0	0	0	1	0	1	4	4	0	10	565
GA13023-RB	16550418	16551350	11	1	1	1	1	1	5	NS		0	0	1	2.748	0	0	0	1.24069	2.16378	0	0	0	0	0	0	4	3	4	3	2	10	311
GA13869-RA	8289956	8291064	5	1	1	1	1	1	5	NS		0	2.47	0.097	0	0	0	1.55053	0.120347	0	0	0	0	0	0	0	2	5	2	0	3	10	117
GA14087-RB	17133118	17134358	11	1	1	1	1	1	5	NS		0	0	1	3	1.053	0	0	1.24069	2.3622	0.873859	0	0	0	0	0	8	3	5	1	2	10	337
GA14214-RA	10857741	10859401	8	1	1	1	1	1	5	NS		0.396	0	2.632	0	0	0.169739	0	3.26551	0	0	0	0	0	0	0	2	0	2	6	2	10	465
GA14226-RA	10875087	10875828	8	1	1	1	1	1	5	NS		0	2.452	0	0	0	0	1.53923	0	0	0	0	0	0	0	0	9	0	10	0	0	10	224
GA14562-RC	14774857	14780989	9	1	1	1	1	1	5	NS		0	1.688	0	0	0	0	1.05964	0	0	0	0	0	0	0	0	3	5	1	0	4	10	168
GA14700-RA	13394867	13396193	8	1	1	1	1	1	5	NS		0.656	1.743	0.038	0.347	0.153	0.281183	1.09416	0.0471464	0.273228	0.126971	0	0	0	0	0	3	4	3	3	1	10	408
GA14907-RA	14601113	14602696	9	1	1	1	1	1	5	NS		0.283	2.79	0.222	0.023	0.04	0.121303	1.75141	0.275434	0.0181102	0.033195	0	0	0	0	0	5	6	3	6	1	10	528
GA15817-RA	15176304	15177128	10	1	1	1	1	1	5	NS		1.394	2.001	0.419	1.045	0	0.597514	1.25612	0.519851	0.822835	0	0	0	0	0	0	4	1	1	2	4	10	275
GA15830-RA	3055860	3056657	3	1	1	1	1	1	5	NS		4	3	0.01	5	2	1.71453	1.88324	0.0124069	3.93701	1.65975	0	0	4	0	0	1	1	2	1	1	10	266
GA17110-RA	18231833	18237332	14	1	1	1	1	1	5	NS		1.07	4	3.396	4.035	5.22	0.458637	2.51099	4.2134	3.17717	4.33195	0	0	0	0	0	6	3	3	3	3	10	1696
GA17312-RA	10578774	10581810	7	1	1	1	1	1	5	NS		0.082	1.726	0.584	0.061	0	0.0351479	1.08349	0.724566	0.0480315	0	0	0	0	0	0	3	6	0	1	0	10	691
GA17527-RA	9039880	9041219	6	1	1	1	1	1	5	NS		0	0	0	0	0	0	0	0	0	0	0	0	0	0	0	3	0	0	2	2	10	399
GA17557-RA	10837194	10837721	8	1	1	1	1	1	5	NS		0	0.472	0	0	0	0	0.296296	0	0	0	0	0	0	0	3	1	5	1	0	3	10	176
GA17570-RB	10796695	10818029	8	1	1	1	1	1	5	NS		0.803	0.124	0	0.303	0	0.344192	0.0778406	0	0.238583	0	0	0	0	0	0	1	3	4	2	2	10	353
GA17696-RB	1788570	1789969	2	1	1	1	1	1	5	NS		0	2	3.866	1.429	1	0	1.25549	4.79653	1.1252	0.829876	0	0	0	0	0	5	7	4	3	3	10	394
GA17716-RA	14802707	14812842	9	1	1	1	1	1	5	NS		0.361	2	0	0	0.208	0.154736	1.25549	0	0	0.172614	0	0	0	0	0	0	4	3	2	5	10	440
GA18442-RA	4781344	4782557	3	1	1	1	1	1	5	NS		3	5	0	1	1	1.2859	3.13873	0	0.787402	0.829876	0	0	3	0	0	2	2	0	2	3	10	360
GA18454-RA	292622	294929	1	1	1	1	1	1	5	NS		3	3	2	1	3	1.2859	1.88324	2.48139	0.787402	2.48963	0	0	0	0	0	4	1	3	4	2	10	728
GA19432-RA	14603027	14605815	9	1	1	1	1	1	5	NS		0.633	0.893	0.016	0.012	0.017	0.271324	0.560578	0.0198511	0.00944882	0.0141079	0	0	0	0	0	5	5	6	3	3	10	885
GA19611-RA	10655312	10656276	8	1	1	1	1	1	5	NS		0.914	0.241	0.005	0	1.601	0.39177	0.151287	0.00620347	0	1.32863	0	0	0	0	0	2	4	3	2	1	10	264
GA20553-RA	18663148	18664674	14	1	1	1	1	1	5	NS		6.254	2	0	3.117	0.441	2.68067	1.25549	0	2.45433	0.365975	0	0	0	0	0	5	8	2	4	0	10	509
GA20560-RA	3969458	3971181	3	1	1	1	1	1	5	NS		2.155	0	0.45	2	1.44	0.923703	0	0.558313	1.5748	1.19502	0	0	0	0	0	6	3	4	3	3	10	518
GA20640-RA	11646874	11648703	8	1	1	1	1	1	5	NS		0.095	2.883	0.01	0.12	0	0.0407201	1.80979	0.0124069	0.0944882	0	0	0	0	0	0	3	2	4	2	1	10	524
GA20768-RA	14668643	14669228	9	1	1	1	1	1	5	NS		1.83	1	0	1.708	2.144	0.784398	0.627746	0	1.34488	1.77925	0	0	0	0	0	2	2	5	3	2	10	176
GA20946-RA	13928347	13930663	8	1	1	1	1	1	5	NS		0.242	0.154	0	0.12	0.053	0.103729	0.0966729	0	0.0944882	0.0439834	0	0	0	0	0	2	5	4	1	3	10	708
GA20965-RA	17888769	17889734	14	1	1	1	1	1	5	NS		1.876	4.288	2.866	4.534	2.875	0.804115	2.69178	3.55583	3.57008	2.38589	0	0	0	0	0	5	3	10	2	3	10	302
GA21015-RA	7928062	7931900	4	1	1	1	1	1	5	NS		0	2.766	0	0.951	0	0	1.73635	0	0.748819	0	0	0	0	0	1	4	5	2	0	1	10	327
GA21045-RA	17354700	17355627	12	1	1	1	1	1	5	NS		4.615	1	2	3.723	0.214	1.97814	0.627746	2.48139	2.9315	0.177593	0	0	0	0	0	2	5	3	1	4	10	244
GA21096-RA	12761646	12762102	8	1	1	1	1	1	5	NS		0	0	0	0	1.272	0	0	0	0	1.0556	0	0	0	0	0	2	5	2	1	2	10	131
GA21109-RB	17376599	17379679	12	1	1	1	1	1	5	NS		2.097	0.12	2	2	0.031	0.898843	0.0753296	2.48139	1.5748	0.0257261	0	0	0	0	1	3	2	0	0	4	10	854
GA21113-RB	2801778	2802518	3	1	1	1	1	1	5	NS		7.922	4.104	0.042	3.196	0	3.39563	2.57627	0.0521092	2.51654	0	0	0	1	0	0	3	5	2	4	1	10	247
GA21145-RA	17401177	17402631	12	1	1	1	1	1	5	NS		4.82	0	2	4	0	2.06601	0	2.48139	3.14961	0	0	0	0	0	0	8	4	5	2	1	10	400
GA21175-RA	13725505	13726323	8	1	1	1	1	1	5	NS		0	0	0	1.117	0	0	0	0	0.879528	0	0	0	0	0	0	3	1	3	3	2	10	273
GA21261-RA	2340555	2342526	2	1	1	1	1	1	5	NS		3.117	2	1.883	4	3	1.33605	1.25549	2.33623	3.14961	2.48963	0	0	0	0	0	5	2	1	3	1	10	599
GA21415-RB	10275514	10277752	7	1	1	1	1	1	5	NS		0.499	1.164	0.592	1.05	1.208	0.213888	0.730697	0.734491	0.826772	1.00249	0	0	0	0	0	6	1	4	1	3	10	596
GA21467-RA	6853939	6855370	4	1	1	1	1	1	5	NS		1.635	0.314	0.184	1.118	2.103	0.700814	0.197112	0.228288	0.880315	1.74523	0	0	0	0	0	8	5	7	6	0	10	459
GA22075-RE	12684872	12689636	8	1	1	1	1	1	5	NS		0	0.052	0	0	0	0	0.0326428	0	0	0	0	0	0	1	0	5	1	2	0	0	10	873
GA22109-RA	17746688	17748239	14	1	1	1	1	1	5	NS		0.161	0	1	5	0.241	0.0690099	0	1.24069	3.93701	0.2	0	0	0	0	0	4	4	3	0	4	10	257
GA24134-RA	17134623	17135434	11	1	1	1	1	1	5	NS		0.966	1.895	1	3	0.183	0.414059	1.18958	1.24069	2.3622	0.151867	0	0	0	0	0	4	2	2	2	4	10	253
GA24144-RB	16705326	16705757	11	1	1	1	1	1	5	NS		1.289	0	1.005	2.535	0	0.552508	0	1.2469	1.99606	0	0	0	0	0	0	8	2	8	7	4	10	144
GA24351-RB	8247888	8257779	5	1	1	1	1	1	5	NS		0.388	2.816	0	0.331	0	0.166309	1.76773	0	0.26063	0	1	0	1	0	0	4	2	3	0	2	10	658
GA24413-RD	5831928	5915230	3	1	1	1	1	1	5	NS		3	0.545	0	1.687	1.254	1.2859	0.342122	0	1.32835	1.04066	0	0	0	0	0	8	3	3	4	3	10	134
GA24428-RB	5139564	5142692	3	1	1	1	1	1	5	NS		6	5.091	0	3	5.091	2.5718	3.19586	0	2.3622	4.2249	0	0	0	0	0	10	5	0	2	7	10	179
GA24449-RA	4418287	4419095	3	1	1	1	1	1	5	NS		1.108	4.401	3.976	1.325	0.691	0.474925	2.76271	4.933	1.04331	0.573444	0	0	0	0	0	4	3	2	5	4	10	246
GA24471-RB	3684386	3684943	3	1	1	1	1	1	5	NS		5	8	0.13	0.006	6	2.14316	5.02197	0.16129	0.00472441	4.97925	0	0	5	0	0	5	1	0	1	1	10	164
GA24478-RB	3430149	3430578	3	1	1	1	1	1	5	NS		3	3	0	3.05	3	1.2859	1.88324	0	2.40157	2.48963	0	0	1	0	0	2	2	4	4	5	10	121
GA24531-RA	1911776	1914691	2	1	1	1	1	1	5	NS		9.067	3.902	3	1.696	1.384	3.88641	2.44947	3.72208	1.33543	1.14855	0	0	0	0	0	8	4	6	4	4	10	928
GA24656-RB	2585262	2586914	3	1	1	1	1	1	5	NS		6.412	4	0	0.88	5	2.74839	2.51099	0	0.692913	4.14938	0	0	0	0	0	4	2	2	2	2	10	474
GA24675-RB	3412679	3413238	3	1	1	1	1	1	5	NS		5	3	0	4	1.541	2.14316	1.88324	0	3.14961	1.27884	0	0	3	0	0	1	3	2	2	1	10	165
GA24851-RA	9743220	9745146	7	1	1	1	1	1	5	NS		0.122	0	0	0	0.037	0.0522932	0	0	0	0.0307054	0	0	0	0	0	4	0	2	0	4	10	528
GA25112-RA	18287283	18288086	14	1	1	1	1	1	5	NS		3.745	4	3	6.646	1	1.60523	2.51099	3.72208	5.23307	0.829876	0	0	0	0	0	5	5	0	6	2	10	222
GA25126-RB	18778460	18866305	14	1	1	1	1	1	5	NS		3.813	1.188	1.117	0.125	5.508	1.63438	0.745763	1.38586	0.0984252	4.57095	0	0	0	0	0	8	4	6	8	8	10	544
GA25142-RA	19393958	19395532	14	1	1	1	1	1	5	NS		15	4	6	0	5	6.42949	2.51099	7.44417	0	4.14938	0	0	0	0	0	3	2	5	4	2	10	443
GA30442-RAI	16186301	16212933	11	1	1	1	1	1	5	NS		0	0	0.521	1.583	0.298	0	0	0.646402	1.24646	0.247303	0	0	0	0	0	3	1	4	2	0	10	967
GA30475-RR	12589288	12645952	8	1	1	1	1	1	5	NS		0	0.156	0	0.477	0.667	0	0.0979284	0	0.375591	0.553527	0	0	0	0	0	4	1	3	2	2	10	294
GA30480-RB	11335364	11344160	8	1	1	1	1	1	5	NS		0.339	0.043	0.049	0.074	0.12	0.145306	0.0269931	0.060794	0.0582677	0.0995851	0	0	0	0	0	3	2	2	1	2	10	580
GA30944-RA	18975123	18975851	14	1	1	1	1	1	5	NS		6.992	3	0.785	3	2.226	2.997	1.88324	0.973945	2.3622	1.8473	0	0	0	0	0	7	7	9	5	3	10	243
GA31306-RB	3272478	3273080	3	1	1	1	1	1	5	NS		8.56	4	0	5	2	3.6691	2.51099	0	3.93701	1.65975	0	0	1	0	0	7	2	0	1	2	10	182
GA31309-RA	3248291	3248578	3	1	1	1	1	1	5	NS		2	3	0	0	0	0.857265	1.88324	0	0	0	0	0	0	0	0	4	0	4	2	2	10	103
GA31480-RA	6212612	6212948	3	1	1	1	1	1	5	NS		0	3.004	0	1	0	0	1.88575	0	0.787402	0	0	0	0	0	0	2	6	3	2	1	10	90
GA32220-RA	3909966	3910543	3	1	1	1	1	1	5	NS		4	5.387	1.383	0	1	1.71453	3.38167	1.71588	0	0.829876	0	0	0	0	0	2	3	4	1	1	10	160
GA32609-RA	4150935	4151543	3	1	1	1	1	1	5	NS		3.602	10	0	2	3	1.54393	6.27746	0	1.5748	2.48963	0	0	2	0	0	5	1	3	4	3	10	181
GA32746-RA	5787789	5789114	3	1	1	1	1	1	5	NS		4.89	2.553	0.073	1.977	0	2.09601	1.60264	0.0905707	1.55669	0	0	0	0	0	0	5	6	1	6	1	10	73
GA10563-RA	5834068	5834505	3	1	1	1	1	1	5	NS		1.757	1.325	3.497	0	0.548	0.753108	0.831764	4.33871	0	0.454772	0	0	0	0	0	6	6	8	3	5	11	126
GA10635-RA	6408050	6409241	3	1	1	1	1	1	5	NS		0	1	0	1	2.094	0	0.627746	0	0.787402	1.73776	0	0	0	0	0	3	2	1	1	5	11	373
GA10639-RB	6655810	6658342	3	1	1	1	1	1	5	NS		0	2.037	0.062	1	2.44	0	1.27872	0.0769231	0.787402	2.0249	0	0	2	0	0	3	3	1	1	1	11	623
GA10824-RA	1729195	1730804	1	1	1	1	1	1	5	NS		4	1	2	0.988	2.458	1.71453	0.627746	2.48139	0.777953	2.03983	0	0	0	0	0	6	8	4	4	4	11	515
GA11023-RA	15534059	15535683	10	1	1	1	1	1	5	NS		0.97	0.107	0	0	1.456	0.415774	0.0671689	0	0	1.2083	0	0	0	0	0	7	0	2	3	1	11	439
GA11210-RA	13997367	13999318	9	1	1	1	1	1	5	NS		0	0	0	0.399	0.04	0	0	0	0.314173	0.033195	0	0	0	0	0	2	0	5	4	5	11	538
GA11258-RE	16109575	16112912	11	1	1	1	1	1	5	NS		1.255	0	0.389	1.205	0.662	0.537934	0	0.48263	0.948819	0.549378	0	0	0	0	0	6	1	1	4	3	11	818
GA11563-RA	16034635	16035851	11	1	1	1	1	1	5	NS		0	1.024	0.546	0	1.576	0	0.642812	0.677419	0	1.30788	0	0	0	0	0	4	6	9	1	3	11	336
GA11571-RA	7954153	7954903	4	1	1	1	1	1	5	NS		4.298	2	0	3.31	1.186	1.84226	1.25549	0	2.6063	0.984232	0	0	0	0	0	6	5	2	6	2	11	229
GA11584-RA	2749542	2750814	3	1	1	1	1	1	5	NS		0.485	0	0	0.505	0.382	0.207887	0	0	0.397638	0.317012	0	0	0	0	0	8	2	2	4	2	11	403
GA11603-RA	11072720	11074649	8	1	1	1	1	1	5	NS		1.306	1.679	1.045	1.214	0.842	0.559794	1.05399	1.29653	0.955906	0.698755	0	0	0	0	0	6	6	3	3	5	11	469
GA11802-RA	5572332	5575680	3	1	1	1	1	1	5	NS		1.161	3.517	0.037	2.106	1.604	0.497643	2.20778	0.0459057	1.65827	1.33112	0	0	0	0	0	4	5	4	3	2	11	722
GA11807-RA	2411759	2412112	2	1	1	1	1	1	5	NS		10.037	1.09	9.633	3	4.11	4.30219	0.684244	11.9516	2.3622	3.41079	0	0	0	0	0	10	7	8	8	7	11	118
GA11834-RB	13472965	13474331	8	1	1	1	1	1	5	NS		1.02	0.398	0	0.446	0.098	0.437205	0.249843	0	0.351181	0.0813278	0	0	0	0	0	2	5	4	4	2	11	410
GA12331-RE	15551375	15552691	10	1	1	1	1	1	5	NS		1.143	1.028	0	0	2.028	0.489927	0.645323	0	0	1.68299	0	0	0	0	0	5	2	2	1	3	11	408
GA12384-RB	18293905	18294537	14	1	1	1	1	1	5	NS		3.088	4	1.839	4.167	0.724	1.32362	2.51099	2.28164	3.2811	0.60083	0	0	0	0	0	5	4	4	4	6	11	174
GA13231-RA	13359717	13370005	8	1	1	1	1	1	5	NS		0.124	0.015	0	0.012	0	0.0531505	0.0094162	0	0.00944882	0	0	0	0	0	0	4	3	2	2	1	11	426
GA13468-RA	11536559	11537049	8	1	1	1	1	1	5	NS		0.676	3.452	0.023	0	0	0.289756	2.16698	0.028536	0	0	0	0	0	0	0	5	5	7	2	5	11	146
GA13478-RA	5820096	5821049	3	1	1	1	1	1	5	NS		3	1.45	0	1	0.535	1.2859	0.910232	0	0.787402	0.443983	0	0	0	0	0	6	4	1	1	4	11	318
GA13507-RB	10005356	10006144	7	1	1	1	1	1	5	NS		0.823	1.627	2	3	1	0.352765	1.02134	2.48139	2.3622	0.829876	0	0	0	0	0	6	6	4	0	2	11	263
GA13980-RA	13392447	13394109	8	1	1	1	1	1	5	NS		0.168	0.711	0.07	0.108	0.01	0.0720103	0.446328	0.0868486	0.0850394	0.00829876	0	0	0	0	0	1	1	3	1	7	11	493
GA13996-RA	18361069	18361872	14	1	1	1	1	1	5	NS		3	2.067	2	3	1.964	1.2859	1.29755	2.48139	2.3622	1.62988	0	0	0	0	0	1	6	0	5	3	11	268
GA14333-RA	1553056	1555048	1	1	1	1	1	1	5	NS		1.746	1.999	2.114	0	0.178	0.748393	1.25487	2.62283	0	0.147718	0	0	0	0	0	5	4	4	3	3	11	428
GA14500-RB	4355269	4361509	3	1	1	1	1	1	5	NS		1.495	2.445	0	3.489	0.089	0.640806	1.53484	0	2.74724	0.0738589	0	0	1	0	0	8	5	1	5	4	11	161
GA15033-RA	1331993	1333603	1	1	1	1	1	1	5	NS		7.001	3	2.953	1.001	2.411	3.00086	1.88324	3.66377	0.788189	2.00083	0	0	0	0	0	1	3	3	4	3	11	395
GA15218-RA	6478709	6479990	3	1	1	1	1	1	5	NS		4.922	1.027	0.105	0.348	2.547	2.10973	0.644696	0.130273	0.274016	2.11369	0	0	0	0	0	4	3	4	1	4	11	328
GA15625-RA	4416447	4417135	3	1	1	1	1	1	5	NS		1.816	2.663	4.372	2.752	0.791	0.778397	1.67169	5.42432	2.16693	0.656432	0	0	0	0	0	9	3	8	2	4	11	188
GA15628-RO	543585	564121	1	1	1	1	1	1	5	NS		1.88	2.622	4.441	5.837	1.548	0.805829	1.64595	5.50993	4.59606	1.28465	0	0	0	0	0	5	4	3	2	3	11	2208
GA15695-RB	1656204	1661306	1	1	1	1	1	1	5	NS		7.545	2	2	1.59	2	3.23403	1.25549	2.48139	1.25197	1.65975	0	0	0	0	0	4	3	2	2	5	11	1213
GA15720-RA	4020394	4021040	3	1	1	1	1	1	5	NS		4	3.114	0	3	1.007	1.71453	1.9548	0	2.3622	0.835685	0	0	0	0	0	5	2	2	3	4	11	193
GA15755-RA	17524541	17526869	12	1	1	1	1	1	5	NS		5.276	0	2	2.226	0	2.26147	0	2.48139	1.75276	0	0	0	0	0	0	7	2	2	1	3	11	514
GA15812-RA	3624168	3625193	3	1	1	1	1	1	5	NS		5.033	1	0.174	1.123	1.015	2.15731	0.627746	0.215881	0.884252	0.842324	0	0	5	0	0	3	4	2	5	4	11	342
GA16114-RA	3109231	3110387	3	1	1	1	1	1	5	NS		4.022	6.338	0	4.757	3	1.72396	3.97866	0	3.74567	2.48963	0	0	3	0	0	3	2	5	3	3	11	304
GA17037-RA	15050671	15052390	10	1	1	1	1	1	5	NS		0	0.157	0.661	1.042	0	0	0.0985562	0.820099	0.820472	0	0	0	1	0	0	1	2	3	4	0	11	534
GA17402-RA	18590626	18594452	14	1	1	1	1	1	5	NS		3.613	3	2.901	6.482	0	1.54865	1.88324	3.59926	5.10394	0	0	0	0	0	0	5	4	4	1	5	11	1125
GA17413-RA	18529158	18531880	14	1	1	1	1	1	5	NS		5.363	2.967	1.111	5.021	2	2.29876	1.86252	1.37841	3.95354	1.65975	0	0	0	0	0	3	3	4	4	3	11	736
GA17415-RA	15033402	15036507	10	1	1	1	1	1	5	NS		0.067	0.059	0.058	0.316	0	0.0287184	0.037037	0.0719603	0.248819	0	0	0	0	0	0	1	2	2	3	2	11	801
GA17419-RA	10066206	10068687	7	1	1	1	1	1	5	NS		0	0.005	0.065	0.005	0.005	0	0.00313873	0.0806452	0.00393701	0.00414938	0	0	0	0	0	5	1	1	2	3	11	433
GA17492-RB	17245725	17248208	12	1	1	1	1	1	5	NS		3.633	0.112	3	5	0.167	1.55722	0.0703076	3.72208	3.93701	0.138589	0	0	0	0	0	5	1	1	1	4	11	639
GA17574-RA	8910774	8911958	6	1	1	1	1	1	5	NS		1.902	0	0.412	0.212	0	0.815259	0	0.511166	0.166929	0	0	0	0	0	0	5	1	5	2	2	11	395
GA17657-RA	4022312	4023026	3	1	1	1	1	1	5	NS		8.033	3.04	0	3	2	3.44321	1.90835	0	2.3622	1.65975	0	0	0	0	0	4	4	4	3	5	11	193
GA17833-RB	7640115	7640926	4	1	1	1	1	1	5	NS		3.099	0.015	1.125	2.381	2.179	1.32833	0.0094162	1.39578	1.8748	1.8083	0	0	0	0	0	5	1	6	2	3	11	91
GA18113-RA	7109479	7113334	4	1	1	1	1	1	5	NS		1.122	0.285	0.429	0.266	0.171	0.480926	0.178908	0.532258	0.209449	0.141909	0	0	0	0	0	8	0	3	1	1	11	1170
GA18150-RA	15251103	15252415	10	1	1	1	1	1	5	NS		0.122	1	0.466	0	0.263	0.0522932	0.627746	0.578164	0	0.218257	0	0	0	0	0	1	0	5	3	4	11	416
GA18484-RA	15861390	15873045	11	1	1	1	1	1	5	NS		0.867	0	0.595	0	0.537	0.371625	0	0.738213	0	0.445643	0	0	0	0	0	2	3	2	1	3	11	611
GA18531-RA	16430747	16431974	11	1	1	1	1	1	5	NS		0.229	1.312	1.619	0.606	1.318	0.0981569	0.823603	2.00868	0.477165	1.09378	0	0	0	0	0	7	6	5	5	5	11	367
GA19657-RA	6735201	6738190	3	1	1	1	1	1	5	NS		0.15	0.544	0	0	1.335	0.0642949	0.341494	0	0	1.10788	0	0	0	0	0	5	3	1	3	3	11	700
GA20803-RA	9715984	9718223	7	1	1	1	1	1	5	NS		3.347	0	0	0	0.916	1.43463	0	0	0	0.760166	0	0	1	1	0	2	5	2	2	4	11	717
GA20808-RC	462892	467743	1	1	1	1	1	1	5	NS		5.895	2	3.339	0	2	2.52679	1.25549	4.14268	0	1.65975	0	0	0	0	0	3	4	5	7	0	11	610
GA20875-RA	12062654	12065052	8	1	1	1	1	1	5	NS		0.271	0	1.038	1.145	0.752	0.116159	0	1.28784	0.901575	0.624066	0	0	1	0	0	2	6	2	0	4	11	598
GA20932-RA	13604869	13605783	8	1	1	1	1	1	5	NS		3.183	0	0.425	0	0	1.36434	0	0.527295	0	0	0	0	0	0	0	7	1	2	0	2	11	305
GA20963-RA	17886907	17888517	14	1	1	1	1	1	5	NS		2.61	5.267	2	3.721	1.887	1.11873	3.30634	2.48139	2.92992	1.56598	0	0	0	0	0	8	4	3	2	5	11	494
GA21048-RA	16349714	16352750	11	1	1	1	1	1	5	NS		1.991	0	0.365	0	0.631	0.853408	0	0.452854	0	0.523651	0	0	0	0	0	6	3	5	3	3	11	705
GA21076-RA	4295617	4296696	3	1	1	1	1	1	5	NS		1.439	5.346	0.001	1	2.999	0.616802	3.35593	0.00124069	0.787402	2.4888	0	0	0	0	0	8	6	2	5	7	11	320
GA21140-RK	14030490	14034862	9	1	1	1	1	1	5	NS		0.02	0	0.054	0.036	0.216	0.00857265	0	0.0669975	0.0283465	0.179253	0	0	0	0	0	1	3	4	1	4	11	815
GA21168-RF	19069409	19078799	14	1	1	1	1	1	5	NS		6	2.985	2	7.018	3.549	2.5718	1.87382	2.48139	5.52598	2.94523	0	0	0	0	0	5	5	2	6	3	11	1769
GA21283-RA	5489359	5492266	3	1	1	1	1	1	5	NS		3.202	1.761	1.164	2.173	1.45	1.37248	1.10546	1.44417	1.71102	1.20332	0	0	0	0	0	2	3	5	3	4	11	663
GA21285-RA	13374537	13376541	8	1	1	1	1	1	5	NS		0.588	1.197	0	0	0.09	0.252036	0.751412	0	0	0.0746888	0	0	0	0	0	6	4	2	0	2	11	556
GA21344-RA	17337307	17338738	12	1	1	1	1	1	5	NS		1.009	0.804	3.082	3	1.584	0.43249	0.504708	3.82382	2.3622	1.31452	0	0	0	0	0	3	7	5	2	3	11	441
GA21430-RA	6190625	6193295	3	1	1	1	1	1	5	NS		5.966	1	0.015	0	1.919	2.55722	0.627746	0.0186104	0	1.59253	0	0	0	0	0	0	3	2	3	6	11	871
GA21523-RA	11038337	11038799	8	1	1	1	1	1	5	NS		0.9	1	0.033	2.496	0	0.385769	0.627746	0.0409429	1.96535	0	0	0	0	0	1	4	4	3	2	3	11	133
GA22089-RA	4992494	4993071	3	1	1	1	1	1	5	NS		3.453	4.187	1.789	2	4	1.48007	2.62837	2.2196	1.5748	3.3195	0	0	0	0	0	5	3	4	2	4	11	150
GA24081-RC	19052469	19054843	14	1	1	1	1	1	5	NS		9	3.66	0	5	2	3.85769	2.29755	0	3.93701	1.65975	0	0	0	0	0	5	4	1	1	2	11	646
GA24082-RB	19020160	19022351	14	1	1	1	1	1	5	NS		7.708	2	3	4.001	1.654	3.3039	1.25549	3.72208	3.15039	1.37261	0	0	0	0	0	4	3	3	2	4	11	495
GA24126-RA	17221327	17229285	12	1	1	1	1	1	5	NS		3.009	0.785	3.011	5.292	0	1.28976	0.492781	3.73573	4.16693	0	0	0	0	0	0	2	4	4	1	3	11	466
GA24160-RA	16467746	16469963	11	1	1	1	1	1	5	NS		2.218	1.015	0	0	0	0.950707	0.637163	0	0	0	0	0	0	0	0	6	4	4	3	2	11	638
GA24227-RA	13760414	13762473	8	1	1	1	1	1	5	NS		0.178	1.703	1.104	0.643	0.811	0.0762966	1.06905	1.36973	0.506299	0.673029	0	0	0	0	0	3	2	3	5	6	11	621
GA24437-RB	4831321	4831843	3	1	1	1	1	1	5	NS		2.504	5.226	0.544	1.452	3.425	1.0733	3.2806	0.674938	1.14331	2.84232	0	0	1	0	0	4	2	1	5	9	11	84
GA24484-RA	3286971	3288528	3	1	1	1	1	1	5	NS		7.431	5	0	4.523	2.716	3.18517	3.13873	0	3.56142	2.25394	0	0	0	0	0	6	2	4	3	5	11	463
GA24550-RC	1043716	1046290	1	1	1	1	1	1	5	NS		11	4.664	1	0	2.496	4.71496	2.92781	1.24069	0	2.07137	0	0	0	0	0	9	7	4	7	6	11	687
GA24701-RB	4151777	4152400	3	1	1	1	1	1	5	NS		3	10.002	0.579	2	5.123	1.2859	6.27872	0.718362	1.5748	4.25145	0	0	0	0	0	7	2	5	3	1	11	190
GA24860-RC	10190183	10191485	7	1	1	1	1	1	5	NS		0.423	0.863	0	0	0	0.181312	0.541745	0	0	0	0	0	0	0	0	4	4	1	5	2	11	291
GA24884-RA	11015805	11016122	8	1	1	1	1	1	5	NS		0	1	0	3.965	0	0	0.627746	0	3.12205	0	0	0	0	0	0	1	8	1	6	4	11	106
GA24893-RA	11131223	11132308	8	1	1	1	1	1	5	NS		2.329	0.875	0.431	3.483	0.511	0.998285	0.549278	0.534739	2.74252	0.424066	0	0	0	0	0	4	5	3	3	4	11	297
GA24894-RA	11133003	11133802	8	1	1	1	1	1	5	NS		2.092	1.639	0.509	3.601	0	0.8967	1.02888	0.631514	2.83543	0	0	0	0	0	0	7	2	6	1	2	11	214
GA24905-RB	11540377	11540791	8	1	1	1	1	1	5	NS		0	1.107	0	0.275	0.064	0	0.694915	0	0.216535	0.053112	0	0	0	0	0	5	5	1	4	0	11	115
GA24928-RA	12190967	12191980	8	1	1	1	1	1	5	NS		1.109	0.136	1.849	0	0.097	0.475354	0.0853735	2.29404	0	0.0804979	0	0	0	0	0	3	1	3	7	4	11	296
GA25073-RA	17024075	17024907	11	1	1	1	1	1	5	NS		3.197	1	3	4	1.219	1.37034	0.627746	3.72208	3.14961	1.01162	0	0	0	0	0	3	5	1	3	3	11	218
GA25108-RA	18050908	18051894	14	1	1	1	1	1	5	NS		4	2.041	3	6.977	1	1.71453	1.28123	3.72208	5.4937	0.829876	0	0	0	0	0	6	7	7	7	6	11	329
GA25114-RA	18362571	18363673	14	1	1	1	1	1	5	NS		3	2.028	2	5.41	1	1.2859	1.27307	2.48139	4.25984	0.829876	0	0	0	0	0	4	7	3	5	4	11	317
GA30929-RA	7978489	7979078	4	1	1	1	1	1	5	NS		0	2.309	0	1.185	0.263	0	1.44947	0	0.933071	0.218257	0	0	0	0	0	7	6	0	2	3	11	175
GA31120-RA	15795123	15795399	11	1	1	1	1	1	5	NS		0.948	0	1	0.009	0	0.406344	0	1.24069	0.00708661	0	0	0	0	0	0	6	7	2	5	7	11	71
GA31239-RB	14940806	14951754	10	1	1	1	1	1	5	NS		0.052	0	0	1.122	1.394	0.0222889	0	0	0.883465	1.15685	0	0	0	0	0	1	2	3	0	5	11	71
GA31820-RA	4027035	4027618	3	1	1	1	1	1	5	NS		3.439	5	0.337	1	1	1.47407	3.13873	0.418114	0.787402	0.829876	0	0	3	0	0	5	5	1	1	1	11	170
GA32188-RA	3971695	3972101	3	1	1	1	1	1	5	NS		1	0	0	2	1	0.428633	0	0	1.5748	0.829876	0	0	0	0	0	5	2	3	1	2	11	118
GA32675-RA	19017359	19018086	14	1	1	1	1	1	5	NS		7	2	3	4	3	3.00043	1.25549	3.72208	3.14961	2.48963	0	0	0	0	0	11	6	6	11	2	11	146
GA10637-RA	6476333	6477826	3	1	1	1	1	1	5	NS		1.053	2.037	0.005	1.007	2	0.45135	1.27872	0.00620347	0.792913	1.65975	0	0	0	0	0	5	10	4	2	3	12	377
GA10817-RB	8634383	8636671	5	1	1	1	1	1	5	NS		0.028	1	0.015	0	0	0.0120017	0.627746	0.0186104	0	0	1	0	0	0	0	2	2	3	1	3	12	525
GA11798-RA	1828100	1829119	2	1	1	1	1	1	5	NS		3	2.425	2	1.07	2.425	1.2859	1.52228	2.48139	0.84252	2.01245	0	0	0	0	0	4	2	3	4	3	12	317
GA11814-RA	11900760	11902130	8	1	1	1	1	1	5	NS		1.071	1.204	0	0.159	0.475	0.459066	0.755807	0	0.125197	0.394191	0	0	0	0	0	5	2	2	4	5	12	457
GA11913-RA	14128517	14129579	9	1	1	1	1	1	5	NS		0	0	1.495	0	0.081	0	0	1.85484	0	0.0672199	0	0	0	0	0	4	2	2	0	1	12	312
GA11943-RI	12116067	12119988	8	1	1	1	1	1	5	NS		0.323	0.645	0	0	0	0.138448	0.404896	0	0	0	0	0	0	0	1	4	4	2	3	0	12	229
GA12078-RA	11135416	11137099	8	1	1	1	1	1	5	NS		0.047	1.312	0.573	3.162	0.876	0.0201457	0.823603	0.710918	2.48976	0.726971	0	0	0	0	0	3	6	6	3	4	12	371
GA12080-RA	17335343	17337136	12	1	1	1	1	1	5	NS		1	0.009	2.124	4.41	0.395	0.428633	0.00564972	2.63524	3.47244	0.327801	0	0	0	0	0	3	2	6	2	6	12	598
GA12223-RA	12145609	12147039	8	1	1	1	1	1	5	NS		0.007	0.315	0.837	0.243	0	0.00300043	0.19774	1.03846	0.191339	0	0	0	0	0	0	9	3	4	6	6	12	460
GA12329-RA	15515641	15516864	10	1	1	1	1	1	5	NS		0.05	0	0	0	0.047	0.0214316	0	0	0	0.0390041	0	0	1	0	0	2	4	3	0	2	12	408
GA13510-RA	12526903	12528177	8	1	1	1	1	1	5	NS		0	0	0.283	0	0	0	0	0.351117	0	0	0	0	0	0	0	1	3	2	1	2	12	408
GA13513-RB	12678250	12680110	8	1	1	1	1	1	5	NS		0.446	0	0	0.607	0	0.19117	0	0	0.477953	0	0	0	0	0	0	5	2	4	2	3	12	255
GA13849-RB	11186894	11189789	8	1	1	1	1	1	5	NS		0.176	0.038	0.29	2.753	0.019	0.0754393	0.0238544	0.359801	2.16772	0.0157676	0	0	0	0	0	4	2	2	0	6	12	380
GA14026-RA	11186150	11186639	8	1	1	1	1	1	5	NS		0	0	0	2.288	0	0	0	0	1.80157	0	0	0	0	0	0	2	2	1	2	6	12	132
GA14539-RA	11549519	11550244	8	1	1	1	1	1	5	NS		2.029	2.671	0	0.307	0	0.869696	1.67671	0	0.241732	0	0	0	0	0	0	3	5	2	4	1	12	242
GA14542-RA	11554941	11555606	8	1	1	1	1	1	5	NS		0.733	1	0	0	0	0.314188	0.627746	0	0	0	0	0	0	0	0	4	4	1	3	2	12	222
GA14628-RA	8000019	8002314	4	1	1	1	1	1	5	NS		0	1.567	0	0	0	0	0.983679	0	0	0	0	0	2	0	0	4	3	3	0	2	12	648
GA14760-RA	8423577	8425437	5	1	1	1	1	1	5	NS		0	3.502	0.365	3.35	0.073	0	2.19837	0.452854	2.6378	0.0605809	0	0	0	0	1	5	2	4	1	1	12	546
GA14866-RA	14109011	14110241	9	1	1	1	1	1	5	NS		2.225	2.648	0.797	1.931	2.241	0.953708	1.66227	0.988834	1.52047	1.85975	0	0	0	0	0	6	3	7	7	3	12	389
GA15275-RA	7793690	7794817	4	1	1	1	1	1	5	NS		0.144	0.615	0	0.706	1.171	0.0617231	0.386064	0	0.555906	0.971784	0	0	0	0	0	6	7	2	3	5	12	349
GA15608-RA	14015538	14016215	9	1	1	1	1	1	5	NS		0.461	0.472	2.568	0.007	1.085	0.1976	0.296296	3.1861	0.00551181	0.900415	0	0	0	0	0	2	3	7	6	4	12	149
GA15746-RA	15042928	15043778	10	1	1	1	1	1	5	NS		0	0	0	0.071	1	0	0	0	0.0559055	0.829876	0	0	0	0	0	6	0	0	1	5	12	262
GA15762-RA	3976502	3977272	3	1	1	1	1	1	5	NS		2.969	0.445	0.326	1	1	1.27261	0.279347	0.404467	0.787402	0.829876	0	0	0	0	0	6	0	3	0	7	12	257
GA15794-RA	2139340	2140737	2	1	1	1	1	1	5	NS		4.251	1.059	2	3	2	1.82212	0.664783	2.48139	2.3622	1.65975	0	0	0	0	0	3	6	5	2	3	12	403
GA15828-RA	3063697	3064626	3	1	1	1	1	1	5	NS		3	3	0	5	2.231	1.2859	1.88324	0	3.93701	1.85145	0	0	2	0	0	4	4	4	4	3	12	310
GA17329-RB	8277152	8279591	5	1	1	1	1	1	5	NS		1.902	2.295	0	0	0.039	0.815259	1.44068	0	0	0.0323651	0	0	0	0	0	4	3	0	2	6	12	494
GA17346-RA	7740068	7742920	4	1	1	1	1	1	5	NS		0.365	0.008	0.811	0.68	0.181	0.156451	0.00502197	1.0062	0.535433	0.150207	0	0	0	0	0	4	3	3	3	4	12	291
GA17403-RA	1093445	1094557	1	1	1	1	1	1	5	NS		10	0.129	1	2	1.012	4.28633	0.0809793	1.24069	1.5748	0.839834	0	0	0	0	0	5	1	4	2	5	12	312
GA17433-RA	18418365	18444463	14	1	1	1	1	1	5	NS		3.994	4.188	3.219	3.215	2.44	1.71196	2.629	3.9938	2.5315	2.0249	0	0	0	0	0	7	5	6	3	3	12	480
GA17474-RA	18344700	18345935	14	1	1	1	1	1	5	NS		0.104	3.857	2	6.553	2.532	0.0445778	2.42122	2.48139	5.15984	2.10124	0	0	0	0	0	7	7	2	4	3	12	412
GA17545-RA	10859492	10860247	8	1	1	1	1	1	5	NS		0	0	2	0	1.656	0	0	2.48139	0	1.37427	0	0	0	0	0	6	4	3	1	4	12	252
GA18446-RA	799579	801690	1	1	1	1	1	1	5	NS		9	3	3	3	3.714	3.85769	1.88324	3.72208	2.3622	3.08216	0	0	0	0	0	10	7	4	4	8	12	664
GA18449-RA	13555734	13556513	8	1	1	1	1	1	5	NS		0.021	0	0.017	0	0.635	0.00900129	0	0.0210918	0	0.526971	0	0	0	0	0	0	2	7	2	4	12	260
GA18492-RA	15849753	15851607	11	1	1	1	1	1	5	NS		0.346	0.06	0.016	1	0.575	0.148307	0.0376648	0.0198511	0.787402	0.477178	0	0	0	0	0	2	3	0	1	4	12	453
GA19089-RA	7356630	7358824	4	1	1	1	1	1	5	NS		3.531	0.252	2.385	0.241	0.535	1.5135	0.158192	2.95906	0.189764	0.443983	0	0	0	0	0	7	2	6	2	2	12	671
GA19113-RA	6402102	6403023	3	1	1	1	1	1	5	NS		0	3.626	0	2	1	0	2.27621	0	1.5748	0.829876	0	0	0	0	0	5	1	2	7	3	12	257
GA19397-RA	8283131	8283968	5	1	1	1	1	1	5	NS		1.582	3.747	0.19	0	1.73	0.678097	2.35217	0.235732	0	1.43568	0	0	0	0	0	7	5	5	3	4	12	228
GA19724-RA	19374846	19377295	14	1	1	1	1	1	5	NS		16.752	3	4.44	0	5.205	7.18045	1.88324	5.50868	0	4.3195	0	0	0	0	0	7	4	6	3	7	12	720
GA19979-RA	6184321	6190506	3	1	1	1	1	1	5	NS		3.351	1.267	0.372	0	2	1.43635	0.795355	0.461538	0	1.65975	0	0	0	0	0	2	4	3	2	2	12	767
GA20499-RA	5466558	5468083	3	1	1	1	1	1	5	NS		1.752	1.303	0.356	0.615	0.62	0.750964	0.817954	0.441687	0.484252	0.514523	0	0	0	0	0	6	3	2	5	3	12	446
GA20805-RB	9712554	9714557	7	1	1	1	1	1	5	NS		0.328	0.196	0	0.037	0.013	0.140592	0.123038	0	0.0291339	0.0107884	0	0	0	1	0	1	3	4	6	3	12	624
GA20825-RB	573088	574584	1	1	1	1	1	1	5	NS		2.438	2.565	2.83	2.648	2.102	1.04501	1.61017	3.51117	2.08504	1.7444	0	0	0	0	0	8	6	7	9	6	12	499
GA20853-RA	583344	584360	1	1	1	1	1	1	5	NS		5	4	1	2	4	2.14316	2.51099	1.24069	1.5748	3.3195	0	0	0	0	0	8	7	4	7	4	12	339
GA20926-RC	19475385	19479391	14	1	1	1	1	1	5	NS		8.321	5.168	3.861	2.351	7.435	3.56665	3.24419	4.79032	1.85118	6.17012	0	0	0	0	0	7	7	9	9	4	12	499
GA20966-RA	6617855	6619871	3	1	1	1	1	1	5	NS		1.878	2.98	0.438	0.456	1	0.804972	1.87068	0.543424	0.359055	0.829876	0	0	0	0	0	2	7	4	1	2	12	597
GA21309-RK	11148975	11153163	8	1	1	1	1	1	5	NS		1.444	1.219	0.027	2.171	0.431	0.618946	0.765223	0.0334988	1.70945	0.357676	0	0	1	0	0	7	2	0	5	1	12	729
GA21385-RB	392314	395616	1	1	1	1	1	1	5	NS		11.471	7	3	2.987	4.239	4.91685	4.39422	3.72208	2.35197	3.51784	0	0	0	0	0	8	4	5	4	4	12	1037
GA21502-RA	1859370	1862587	2	1	1	1	1	1	5	NS		5.3	3.27	3.81	3	1	2.27175	2.05273	4.72705	2.3622	0.829876	0	0	0	0	0	6	8	4	3	6	12	657
GA21780-RA	876237	877515	1	1	1	1	1	1	5	NS		4.168	3.168	2.168	1.891	3.548	1.78654	1.9887	2.68983	1.48898	2.9444	0	0	0	0	0	6	4	4	7	5	12	366
GA24111-RA	17568978	17574654	13	1	1	1	1	1	5	NS		1.564	0.785	1.3	2.396	0.248	0.670381	0.492781	1.6129	1.88661	0.205809	0	0	0	0	0	3	7	1	2	5	12	1518
GA24146-RC	16652513	16657870	11	1	1	1	1	1	5	NS		1.998	0.061	1	2.199	0.518	0.856408	0.0382925	1.24069	1.7315	0.429876	0	0	0	0	0	3	1	6	1	4	12	344
GA24215-RC	14131844	14204504	9	1	1	1	1	1	5	NS		0	0	0.007	0	0.005	0	0	0.00868486	0	0.00414938	0	0	0	0	0	3	1	5	1	4	12	714
GA24219-RA	14087989	14088810	9	1	1	1	1	1	5	NS		0	0	0	0	0	0	0	0	0	0	0	1	1	0	2	3	0	3	1	3	12	274
GA24277-RA	11355627	11359934	8	1	1	1	1	1	5	NS		0	0.01	0	0.049	0	0	0.00627746	0	0.0385827	0	0	0	1	0	1	2	2	1	5	2	12	729
GA24295-RA	10640711	10641201	8	1	1	1	1	1	5	NS		1.085	0	0	1.368	0	0.465066	0	0	1.07717	0	0	0	0	0	0	4	3	4	2	5	12	126
GA24359-RB	7979264	7979853	4	1	1	1	1	1	5	NS		0	2	0	2	2.741	0	1.25549	0	1.5748	2.27469	0	0	0	0	0	0	12	0	1	10	12	179
GA24387-RN	6887196	6894387	4	1	1	1	1	1	5	NS		0.045	0.102	0.03	1.155	0.065	0.0192885	0.0640301	0.0372208	0.909449	0.0539419	0	0	0	0	1	6	7	6	3	5	12	729
GA24404-RA	6334445	6364394	3	1	1	1	1	1	5	NS		0.109	0	0.096	0	2.419	0.046721	0	0.119107	0	2.00747	0	0	0	0	0	3	1	3	2	8	12	464
GA24446-RA	4452071	4452678	3	1	1	1	1	1	5	NS		3.306	6.707	0	1.489	1.659	1.41706	4.2103	0	1.17244	1.37676	0	0	0	0	0	7	4	4	5	5	12	184
GA24620-RA	1129851	1131557	1	1	1	1	1	1	5	NS		5.12	0.225	0	0	0.725	2.1946	0.141243	0	0	0.60166	0	0	0	0	0	5	7	3	5	6	12	469
GA24651-RA	2331293	2333469	2	1	1	1	1	1	5	NS		5.173	1.724	2	3	3.162	2.21732	1.08223	2.48139	2.3622	2.62407	0	0	0	0	0	3	3	5	3	4	12	632
GA24691-RA	3812742	3814421	3	1	1	1	1	1	5	NS		5.81	1.049	0.419	2.049	1.121	2.49036	0.658506	0.519851	1.61339	0.93029	0	0	0	0	0	10	7	2	8	6	12	447
GA24725-RA	4841531	4847024	3	1	1	1	1	1	5	NS		1.771	3.39	0	0.015	1.356	0.759108	2.12806	0	0.011811	1.12531	0	0	0	0	0	7	3	1	3	3	12	496
GA24762-RA	6461545	6461871	3	1	1	1	1	1	5	NS		0	1	0	0	2	0	0.627746	0	0	1.65975	0	0	0	0	0	6	4	2	2	3	12	109
GA24791-RA	7338829	7340816	4	1	1	1	1	1	5	NS		0.131	1.006	1.215	0.504	1.778	0.0561509	0.631513	1.50744	0.39685	1.47552	0	0	0	0	0	4	5	5	1	5	12	619
GA24826-RB	8678738	8679569	5	1	1	1	1	1	5	NS		1.476	1	0	1	0.484	0.632662	0.627746	0	0.787402	0.40166	0	0	0	0	0	5	5	4	2	4	12	213
GA24883-RA	11014472	11014918	8	1	1	1	1	1	5	NS		0	1	0	2.667	0	0	0.627746	0	2.1	0	0	0	0	0	0	3	3	2	3	3	12	149
GA24943-RC	12692017	12694082	8	1	1	1	1	1	5	NS		0.288	0	0.126	0.086	0.285	0.123446	0	0.156328	0.0677165	0.236515	0	0	0	0	0	4	4	3	2	4	12	559
GA24978-RA	14053465	14055425	9	1	1	1	1	1	5	NS		0.465	0	1.887	0.383	1.326	0.199314	0	2.34119	0.301575	1.10041	0	0	0	0	0	4	1	4	1	8	12	520
GA30264-RA	19447969	19450960	14	1	1	1	1	1	5	NS		18	5	4.919	0	4.919	7.71539	3.13873	6.10298	0	4.08216	0	0	0	0	0	6	8	5	3	6	12	708
GA30271-RB	17674198	17675804	13	1	1	1	1	1	5	NS		3.145	0	2	2	2.459	1.34805	0	2.48139	1.5748	2.04066	0	0	0	0	0	4	3	5	4	3	12	511
GA30272-RB	18209378	18215386	14	1	1	1	1	1	5	NS		0	5.037	0.723	3.358	5.749	0	3.16196	0.897022	2.64409	4.77095	0	0	0	0	0	4	5	5	4	4	12	1726
GA31073-RA	12128817	12129496	8	1	1	1	1	1	5	NS		0.281	0	0	0	0.089	0.120446	0	0	0	0.0738589	0	0	0	0	0	3	1	4	4	2	12	209
GA32114-RA	14435280	14436092	9	1	1	1	1	1	5	NS		0	0	0	0.081	0	0	0	0	0.0637795	0	0	0	0	0	0	2	3	4	3	3	12	128
GA32192-RA	2981564	2982028	3	1	1	1	1	1	5	NS		5	1.813	0	1	2.024	2.14316	1.1381	0	0.787402	1.67967	0	0	1	0	0	5	4	1	4	7	12	155
GA32472-RA	11340388	11340816	8	1	1	1	1	1	5	NS		0.71	0	0.078	0	0	0.304329	0	0.0967742	0	0	0	0	0	0	0	5	3	3	4	5	12	107
GA10254-RA	7659912	7661838	4	1	1	1	1	1	5	NS		0.084	0	0.267	0.888	0.229	0.0360051	0	0.331266	0.699213	0.190041	0	0	0	0	0	1	5	3	2	2	13	605
GA10814-RC	19289859	19291209	14	1	1	1	1	1	5	NS		4	1	2.713	2	2	1.71453	0.627746	3.366	1.5748	1.65975	0	0	0	0	0	3	3	3	5	3	13	390
GA11858-RA	2755670	2757539	3	1	1	1	1	1	5	NS		3.541	2.079	0.872	1.08	1.002	1.51779	1.30508	1.08189	0.850394	0.831535	0	0	0	0	0	4	3	5	4	1	13	597
GA11911-RB	10998368	10999408	8	1	1	1	1	1	5	NS		0.639	0.565	2.689	1.565	2.117	0.273896	0.354677	3.33623	1.23228	1.75685	0	0	0	0	0	8	8	5	3	6	13	347
GA11916-RB	14106285	14106829	9	1	1	1	1	1	5	NS		1.21	1.762	1.837	2.186	0	0.518646	1.10609	2.27916	1.72126	0	0	0	0	0	0	12	3	4	7	0	13	143
GA12128-RA	11021000	11021356	8	1	1	1	1	1	5	NS		0.154	2	0	4	3.636	0.0660094	1.25549	0	3.14961	3.01743	0	0	0	0	0	4	2	3	1	6	13	119
GA12353-RB	3275641	3276977	3	1	1	1	1	1	5	NS		7	4	0.003	5.385	2	3.00043	2.51099	0.00372208	4.24016	1.65975	0	0	4	0	0	4	4	4	3	2	13	371
GA12371-RA	18543236	18545459	14	1	1	1	1	1	5	NS		7.174	2.478	1.386	5.423	1.858	3.07501	1.55556	1.7196	4.27008	1.54191	0	0	0	0	0	9	4	8	4	1	13	721
GA13021-RA	16445895	16447655	11	1	1	1	1	1	5	NS		2.064	0	1	2.072	0	0.884698	0	1.24069	1.6315	0	0	1	0	0	0	4	1	4	4	0	13	587
GA13101-RA	11655105	11656323	8	1	1	1	1	1	5	NS		0.562	1.761	0	0.973	0.311	0.240892	1.10546	0	0.766142	0.258091	0	0	0	0	0	3	6	3	4	4	13	350
GA13904-RA	4019506	4020271	3	1	1	1	1	1	5	NS		5.138	1	0	2.496	0.632	2.20231	0.627746	0	1.96535	0.524481	0	0	1	0	0	8	3	1	6	4	13	237
GA14019-RA	836335	837338	1	1	1	1	1	1	5	NS		7	2	3	1	6	3.00043	1.25549	3.72208	0.787402	4.97925	0	0	0	0	0	3	0	3	5	5	13	314
GA14545-RA	11557225	11557893	8	1	1	1	1	1	5	NS		0.051	2.371	0	0.937	0	0.0218603	1.48839	0	0.737795	0	0	0	0	0	0	3	5	6	6	2	13	223
GA14779-RA	10513012	10513837	7	1	1	1	1	1	5	NS		0.638	0	0	0	0	0.273468	0	0	0	0	0	0	0	0	0	7	1	1	2	1	13	256
GA14940-RB	1423837	1428393	1	1	1	1	1	1	5	NS		10.901	3.218	2	0.058	4.15	4.67252	2.02009	2.48139	0.0456693	3.44398	0	0	0	0	0	6	5	6	4	5	13	1449
GA15619-RA	4419328	4420000	3	1	1	1	1	1	5	NS		1	4.891	4.169	1.508	1.073	0.428633	3.07031	5.17246	1.1874	0.890456	0	0	0	0	0	6	7	5	7	6	13	183
GA17055-RA	907191	909117	1	1	1	1	1	1	5	NS		8.62	6.919	3	0.041	1.985	3.69481	4.34338	3.72208	0.0322835	1.6473	0	0	0	0	0	7	3	5	4	1	13	583
GA17646-RA	3995247	3997377	3	1	1	1	1	1	5	NS		3.069	1.931	0	1.069	2.431	1.31547	1.21218	0	0.841732	2.01743	0	0	2	0	0	6	2	2	3	4	13	605
GA17735-RA	7564079	7566186	4	1	1	1	1	1	5	NS		0.147	0	0.032	0.272	0.09	0.063009	0	0.0397022	0.214173	0.0746888	0	0	0	0	0	2	3	4	1	3	13	459
GA18217-RA	1306464	1308175	1	1	1	1	1	1	5	NS		5	6	1.637	1.255	3.881	2.14316	3.76648	2.03102	0.988189	3.22075	0	0	0	0	0	5	4	2	2	5	13	506
GA18686-RA	11350956	11352611	8	1	1	1	1	1	5	NS		0	0.907	0.703	0.165	0.63	0	0.569366	0.872208	0.129921	0.522822	0	0	0	1	0	5	2	4	1	4	13	432
GA18829-RA	9561549	9564918	7	1	1	1	1	1	5	NS		0.273	1.802	0	0.354	0.012	0.117017	1.1312	0	0.27874	0.00995851	0	0	0	0	0	1	5	3	1	4	13	967
GA19125-RE	16572305	16575868	11	1	1	1	1	1	5	NS		2.199	0	1	1.874	1.239	0.942563	0	1.24069	1.47559	1.02822	0	0	0	0	0	3	4	2	7	3	13	404
GA19317-RA	14842323	14845396	10	1	1	1	1	1	5	NS		0.082	1.17	0	0	0.777	0.0351479	0.734463	0	0	0.644813	0	0	0	0	0	3	3	2	1	3	13	223
GA19868-RA	7353365	7354868	4	1	1	1	1	1	5	NS		2.398	1.325	0.005	0.073	0	1.02786	0.831764	0.00620347	0.0574803	0	0	0	0	0	0	2	4	7	3	2	13	461
GA20128-RA	9953841	9954905	7	1	1	1	1	1	5	NS		0.002	1.272	0	0	1.405	0.000857265	0.798493	0	0	1.16598	0	0	0	0	0	5	4	2	3	6	13	355
GA20562-RA	14101390	14102148	9	1	1	1	1	1	5	NS		0.005	0	0	1.567	0.954	0.00214316	0	0	1.23386	0.791701	0	0	0	0	0	6	1	3	5	3	13	253
GA20871-RA	19189712	19191597	14	1	1	1	1	1	5	NS		10.401	3.933	3.706	3	3	4.45821	2.46893	4.59801	2.3622	2.48963	0	0	0	0	0	6	4	7	7	5	13	533
GA20943-RA	13931003	13932264	8	1	1	1	1	1	5	NS		1.059	0.464	1.202	0.472	0.077	0.453922	0.291274	1.49132	0.371654	0.0639004	0	0	0	0	0	4	3	5	2	3	13	381
GA20985-RA	6575501	6576769	3	1	1	1	1	1	5	NS		2.161	0	0	1.264	1.459	0.926275	0	0	0.995276	1.21079	0	0	0	0	0	5	1	4	1	5	13	197
GA21080-RA	4274737	4275504	3	1	1	1	1	1	5	NS		3.332	7.636	0.01	1	1.025	1.4282	4.79347	0.0124069	0.787402	0.850622	0	0	0	0	0	7	3	3	4	7	13	237
GA21326-RB	13388559	13390271	8	1	1	1	1	1	5	NS		1.681	0	0	0.083	0	0.720532	0	0	0.0653543	0	0	0	0	0	0	5	2	1	3	3	13	522
GA21332-RA	9344163	9352421	7	1	1	1	1	1	5	NS		0.619	0.293	0.114	0.487	0.037	0.265324	0.18393	0.141439	0.383465	0.0307054	0	0	0	0	0	7	7	3	3	1	13	387
GA21353-RA	14011372	14014082	9	1	1	1	1	1	5	NS		0.335	0.762	0	0	1	0.143592	0.478343	0	0	0.829876	0	0	0	0	0	3	2	3	3	6	13	829
GA21718-RA	17529512	17532970	12	1	1	1	1	1	5	NS		2.8	0.938	2.034	3.208	1.52	1.20017	0.588826	2.52357	2.52598	1.26141	0	0	0	0	0	3	4	5	3	3	13	957
GA24354-RA	8134817	8137867	5	1	1	1	1	1	5	NS		6	1	1	0	0	2.5718	0.627746	1.24069	0	0	0	0	0	0	0	4	7	11	7	9	13	1000
GA24412-RA	5936715	5937571	3	1	1	1	1	1	5	NS		3.275	3.367	1.387	1.094	0.126	1.40377	2.11362	1.72084	0.861417	0.104564	0	0	0	0	0	9	5	8	2	6	13	241
GA24498-RA	2877104	2878395	3	1	1	1	1	1	5	NS		5.82	1	0	0	5	2.49464	0.627746	0	0	4.14938	0	0	0	0	0	2	3	4	2	6	13	362
GA24539-RB	1560892	1572290	1	1	1	1	1	1	5	NS		3.776	1.686	0.598	0.965	0.437	1.61852	1.05838	0.741935	0.759843	0.362656	0	0	0	0	0	6	5	4	3	4	13	551
GA24601-RD	310959	352589	1	1	1	1	1	1	5	NS		8.558	5.623	3.457	2.402	1.415	3.66824	3.52982	4.28908	1.89134	1.17427	0	0	0	0	0	6	3	6	3	4	13	919
GA24640-RA	2082893	2083300	2	1	1	1	1	1	5	NS		10.02	1.914	1	2.456	0	4.2949	1.20151	1.24069	1.93386	0	0	0	0	0	0	8	8	2	6	2	13	136
GA24702-RC	4153275	4153880	3	1	1	1	1	1	5	NS		2	10	0	2	3	0.857265	6.27746	0	1.5748	2.48963	0	0	0	0	0	2	1	8	2	2	13	184
GA24710-RA	4415844	4416374	3	1	1	1	1	1	5	NS		1.715	3	4.657	2.693	1	0.735105	1.88324	5.77792	2.12047	0.829876	0	0	0	0	0	6	2	6	5	4	13	139
GA24812-RB	7988548	7989106	4	1	1	1	1	1	5	NS		0	2.731	0	0	0.027	0	1.71438	0	0	0.0224066	0	0	2	0	3	0	3	3	1	4	13	124
GA24823-RC	8608800	8609817	5	1	1	1	1	1	5	NS		0.062	2.032	0.007	0.573	0.056	0.0265752	1.27558	0.00868486	0.451181	0.046473	2	0	0	0	0	1	4	1	7	4	13	178
GA24847-RA	9718500	9724449	7	1	1	1	1	1	5	NS		0	0	0	0	0.055	0	0	0	0	0.0456432	0	0	0	1	0	6	1	5	0	3	13	463
GA25046-RA	16434151	16435026	11	1	1	1	1	1	5	NS		1	0	1.699	2.259	2.062	0.428633	0	2.10794	1.77874	1.7112	0	0	0	0	0	9	1	7	4	7	13	292
GA25053-RA	16619618	16619986	11	1	1	1	1	1	5	NS		0.553	0	2	0	0.967	0.237034	0	2.48139	0	0.80249	0	0	0	0	0	8	7	9	5	7	13	123
GA25139-RA	19304680	19305516	14	1	1	1	1	1	5	NS		2	4	2	3.652	2	0.857265	2.51099	2.48139	2.87559	1.65975	0	0	0	0	0	8	6	7	6	4	13	279
GA30276-RD	16810351	16823326	11	1	1	1	1	1	5	NS		0.817	0	1.05	0.872	0.772	0.350193	0	1.30273	0.686614	0.640664	0	0	0	0	0	3	2	4	0	5	13	407
GA30482-RA	11017106	11018132	8	1	1	1	1	1	5	NS		0	2	0	1.895	0	0	1.25549	0	1.49213	0	1	0	0	0	0	2	5	2	1	6	13	162
GA30488-RA	10545860	10546855	7	1	1	1	1	1	5	NS		0.015	1.007	0	0	2.13	0.00642949	0.632141	0	0	1.76763	0	0	0	0	0	2	1	1	6	10	13	252
GA30881-RA	11533559	11533842	8	1	1	1	1	1	5	NS		1.795	2.365	0.183	0.918	0	0.769396	1.48462	0.227047	0.722835	0	0	0	0	0	0	6	8	2	5	3	13	73
GA31995-RA	11061193	11063031	8	1	1	1	1	1	5	NS		3.142	3.319	1.731	1.306	1.127	1.34676	2.08349	2.14764	1.02835	0.93527	0	0	0	0	0	9	6	13	11	12	13	186
GA32088-RA	3434007	3454267	3	1	1	1	1	1	5	NS		5.293	3.313	0	3	2.429	2.26875	2.07972	0	2.3622	2.01577	0	0	0	0	0	7	2	3	3	6	13	66
GA32490-RA	7534397	7534956	4	1	1	1	1	1	5	NS		6.929	0.083	1.438	1	0.7	2.97	0.052103	1.78412	0.787402	0.580913	0	0	0	0	0	4	8	7	3	7	13	140
GA10056-RA	15720314	15732757	11	1	1	1	1	1	5	NS		0.075	0	0.123	0.01	0.605	0.0321474	0	0.152605	0.00787402	0.502075	0	0	0	0	0	4	1	3	3	4	14	1440
GA10772-RA	1631796	1633835	1	1	1	1	1	1	5	NS		3	1.337	2	2	2	1.2859	0.839297	2.48139	1.5748	1.65975	0	0	0	0	0	4	2	5	5	4	14	662
GA11510-RA	17248431	17251531	12	1	1	1	1	1	5	NS		2.103	0.136	3	5.165	0	0.901414	0.0853735	3.72208	4.06693	0	0	0	0	0	0	4	3	2	1	5	14	874
GA11794-RB	5920662	5923231	3	1	1	1	1	1	5	NS		1.465	1.732	0	2.387	1.136	0.627947	1.08726	0	1.87953	0.942739	0	0	0	0	0	5	3	4	1	4	14	809
GA11901-RA	7297297	7298937	4	1	1	1	1	1	5	NS		1.229	0	0.214	0.04	0.033	0.52679	0	0.265509	0.0314961	0.0273859	0	0	0	0	0	6	3	2	4	4	14	468
GA12134-RA	11044137	11045343	8	1	1	1	1	1	5	NS		1.109	1.078	0.038	1.748	0.171	0.475354	0.676711	0.0471464	1.37638	0.141909	0	0	0	0	0	8	3	1	4	1	14	374
GA12143-RA	18745995	18748846	14	1	1	1	1	1	5	NS		2.736	2.154	0.322	2.579	2.36	1.17274	1.35217	0.399504	2.03071	1.95851	0	0	0	0	0	3	8	4	2	9	14	484
GA12218-RA	14397856	14398365	9	1	1	1	1	1	5	NS		1.209	0.272	0.978	0	0	0.518217	0.170747	1.2134	0	0	0	0	0	0	0	2	3	4	2	7	14	153
GA12275-RA	10504636	10505103	7	1	1	1	1	1	5	NS		0	1.064	0	0	0	0	0.667922	0	0	0	0	0	0	0	0	10	3	3	1	3	14	156
GA12320-RA	15399897	15400560	10	1	1	1	1	1	5	NS		0.033	0.021	0	0	0.149	0.0141449	0.0131827	0	0	0.123651	0	0	0	0	0	3	7	3	5	8	14	203
GA12375-RA	18290898	18293206	14	1	1	1	1	1	5	NS		1.575	4	3	7.267	1.372	0.675096	2.51099	3.72208	5.72205	1.13859	0	0	0	0	0	7	10	6	7	7	14	748
GA13030-RA	6404603	6405240	3	1	1	1	1	1	5	NS		0.287	1.857	0	2	3.76	0.123018	1.16573	0	1.5748	3.12033	0	0	0	0	0	1	8	3	5	7	14	193
GA13496-RA	5827033	5828562	3	1	1	1	1	1	5	NS		0.08	1.79	0.003	1.049	1.007	0.0342906	1.12367	0.00372208	0.825984	0.835685	0	0	0	0	0	9	3	4	2	5	14	469
GA14025-RA	16614414	16615769	11	1	1	1	1	1	5	NS		0	0.074	2.749	0.007	0	0	0.0464532	3.41067	0.00551181	0	0	0	0	0	0	8	10	14	6	8	14	411
GA14533-RA	6578459	6582880	3	1	1	1	1	1	5	NS		0.658	1.986	0.007	1	1.297	0.28204	1.2467	0.00868486	0.787402	1.07635	0	0	0	0	0	6	1	0	1	3	14	1217
GA14548-RA	11558896	11559561	8	1	1	1	1	1	5	NS		0.58	2.057	0	1.215	0.613	0.248607	1.29127	0	0.956693	0.508714	0	0	0	0	0	7	4	1	2	8	14	222
GA14834-RA	5821113	5821947	3	1	1	1	1	1	5	NS		4.592	3.466	0	1	0.233	1.96828	2.17577	0	0.787402	0.193361	0	0	0	0	0	9	7	0	0	9	14	258
GA15249-RA	2306004	2309293	2	1	1	1	1	1	5	NS		9.634	3.87	0.536	3.822	5.331	4.12945	2.42938	0.665012	3.00945	4.42407	0	0	0	0	0	7	6	5	7	8	14	522
GA15647-RA	3843917	3845895	3	1	1	1	1	1	5	NS		9.678	3.001	0	0	4.049	4.14831	1.88387	0	0	3.36017	0	0	6	0	0	2	3	2	1	1	14	598
GA17480-RA	17476718	17477851	12	1	1	1	1	1	5	NS		6.224	0	2	4	1.449	2.66781	0	2.48139	3.14961	1.20249	0	0	0	0	0	7	3	4	2	9	14	322
GA17855-RA	7675671	7682148	4	1	1	1	1	1	5	NS		0.098	0.486	0.065	0.529	0.376	0.042006	0.305085	0.0806452	0.416535	0.312033	0	0	0	0	0	4	5	4	2	3	14	1647
GA17930-RA	7724215	7726871	4	1	1	1	1	1	5	NS		0.512	1.137	3.582	0.06	1.051	0.21946	0.713748	4.44417	0.0472441	0.872199	0	0	0	0	0	7	7	7	9	6	14	780
GA18031-RA	7135355	7136598	4	1	1	1	1	1	5	NS		1.832	0.701	1.317	1.108	0	0.785255	0.44005	1.634	0.872441	0	0	0	0	0	0	5	7	4	2	3	14	281
GA18130-RB	18409345	18413664	14	1	1	1	1	1	5	NS		9.443	6	1.948	3.495	2.526	4.04758	3.76648	2.41687	2.75197	2.09627	0	0	0	0	0	4	7	8	1	1	14	834
GA18134-RA	15281663	15282374	10	1	1	1	1	1	5	NS		0	0	0	0	0	0	0	0	0	0	0	0	0	0	0	0	3	8	4	2	14	197
GA18184-RA	3762494	3764080	3	1	1	1	1	1	5	NS		6	2.362	0.171	0.089	5	2.5718	1.48274	0.212159	0.0700787	4.14938	0	0	1	0	0	9	6	4	5	4	14	529
GA18339-RA	6686753	6688236	3	1	1	1	1	1	5	NS		2	3.013	0.016	1.138	1.339	0.857265	1.8914	0.0198511	0.896063	1.1112	0	0	0	0	0	0	2	8	2	5	14	427
GA18396-RA	17202698	17205824	12	1	1	1	1	1	5	NS		1.425	0	3	5	0.148	0.610802	0	3.72208	3.93701	0.122822	0	0	0	0	0	5	10	4	5	7	14	211
GA18475-RC	4849787	4852111	3	1	1	1	1	1	5	NS		1.224	2.846	0	0	2.886	0.524646	1.78657	0	0	2.39502	0	0	0	0	0	8	3	4	6	4	14	405
GA18610-RA	16491894	16494502	11	1	1	1	1	1	5	NS		0.899	0	0	1.452	0	0.385341	0	0	1.14331	0	0	0	0	0	0	8	3	5	4	0	14	787
GA18708-RB	11564312	11568502	8	1	1	1	1	1	5	NS		0	2.018	0.261	1	0.376	0	1.26679	0.323821	0.787402	0.312033	0	0	0	0	0	5	4	1	4	3	14	1316
GA19223-RA	8181916	8205480	5	1	1	1	1	1	5	NS		0.119	2.391	0.204	0	0.172	0.0510073	1.50094	0.253102	0	0.142739	0	0	0	1	0	6	4	6	0	4	14	1688
GA20626-RA	19007078	19011317	14	1	1	1	1	1	5	NS		8.804	2.677	2.869	1.211	2.683	3.77368	1.68048	3.55955	0.953543	2.22656	0	0	0	0	0	8	8	6	3	3	14	952
GA21068-RA	18631271	18633262	14	1	1	1	1	1	5	NS		3	2.229	4.779	5.193	3.799	1.2859	1.39925	5.92928	4.08898	3.1527	0	0	0	0	0	2	6	3	3	7	14	565
GA21105-RD	17370901	17375606	12	1	1	1	1	1	5	NS		2.08	0.01	2.859	2	0.229	0.891556	0.00627746	3.54715	1.5748	0.190041	0	0	0	0	0	1	5	4	0	5	14	970
GA21264-RA	2325666	2327597	2	1	1	1	1	1	5	NS		2.565	1	0	2.074	2.45	1.09944	0.627746	0	1.63307	2.0332	0	0	0	0	0	10	5	4	5	6	14	578
GA21426-RA	6219541	6222221	3	1	1	1	1	1	5	NS		2.553	3.406	0	2.034	1	1.0943	2.1381	0	1.60157	0.829876	0	0	0	0	0	7	0	4	4	2	14	546
GA21446-RA	12210656	12211998	8	1	1	1	1	1	5	NS		2.769	2.79	0	0	0	1.18688	1.75141	0	0	0	0	0	0	0	0	5	0	2	4	4	14	350
GA21461-RA	8594246	8595877	5	1	1	1	1	1	5	NS		0.883	1	0.095	1	0.054	0.378483	0.627746	0.117866	0.787402	0.0448133	0	0	0	0	0	2	8	3	3	1	14	496
GA21522-RA	11039653	11040627	8	1	1	1	1	1	5	NS		0.521	1.777	0	1	0.143	0.223318	1.11551	0	0.787402	0.118672	0	0	0	0	0	4	1	5	5	3	14	112
GA24066-RA	19545467	19577664	14	1	1	1	1	1	5	NS		11.715	5.452	6.555	4.458	7.989	5.02143	3.42247	8.13275	3.51024	6.62988	0	0	0	0	0	8	8	6	5	7	14	1212
GA24145-RA	16695132	16695746	11	1	1	1	1	1	5	NS		0	0.443	1.429	1	0	0	0.278092	1.77295	0.787402	0	0	0	0	0	0	3	4	3	4	5	14	146
GA24190-RA	15168520	15169379	10	1	1	1	1	1	5	NS		0.005	0.003	0.175	0.552	0.232	0.00214316	0.00188324	0.217122	0.434646	0.192531	0	0	0	0	0	6	0	5	1	2	14	261
GA24294-RA	10641466	10641971	8	1	1	1	1	1	5	NS		0	0.183	0	0	0	0	0.114878	0	0	0	0	0	0	0	0	2	7	7	1	2	14	126
GA24336-RA	8717471	8718645	5	1	1	1	1	1	5	NS		0	1	1	0	0	0	0.627746	1.24069	0	0	0	0	0	0	0	14	13	13	3	13	14	322
GA24468-RA	3767118	3768074	3	1	1	1	1	1	5	NS		6.166	2.969	1.053	0	3	2.64295	1.86378	1.30645	0	2.48963	0	0	0	0	0	6	6	8	9	2	14	279
GA24653-RA	2425240	2427058	2	1	1	1	1	1	5	NS		8	2.451	0.007	2.21	3.173	3.42906	1.53861	0.00868486	1.74016	2.6332	0	0	0	0	0	6	4	4	6	7	14	510
GA24673-RA	3368638	3370319	3	1	1	1	1	1	5	NS		9.173	7.967	0	3	1.751	3.93185	5.00126	0	2.3622	1.45311	0	0	0	0	0	9	5	2	5	5	14	497
GA24704-RA	4172941	4173596	3	1	1	1	1	1	5	NS		5	6.029	0.301	0	1.062	2.14316	3.78468	0.373449	0	0.881328	0	0	0	0	0	9	9	5	14	14	14	183
GA24734-RB	5309305	5309987	3	1	1	1	1	1	5	NS		2	1.026	0	2.67	0.041	0.857265	0.644068	0	2.10236	0.0340249	0	0	0	0	0	10	6	5	6	8	14	181
GA24737-RA	5330677	5331541	3	1	1	1	1	1	5	NS		2.215	0	0.319	2.617	2.254	0.949421	0	0.395782	2.06063	1.87054	0	0	1	0	0	8	2	7	5	4	14	135
GA24801-RA	7557976	7558533	4	1	1	1	1	1	5	NS		0.194	0	0.122	1.815	0.898	0.0831547	0	0.151365	1.42913	0.745228	0	0	0	0	0	5	1	2	2	5	14	186
GA24813-RA	8027713	8028948	5	1	1	1	1	1	5	NS		0.07	1.009	0.285	1	0.095	0.0300043	0.633396	0.353598	0.787402	0.0788382	0	0	0	0	0	9	9	9	3	6	14	371
GA24937-RA	12466449	12467170	8	1	1	1	1	1	5	NS		0	1.294	0	0.858	0	0	0.812304	0	0.675591	0	0	0	0	0	1	0	6	5	2	2	14	197
GA30443-RD	16119775	16161501	11	1	1	1	1	1	5	NS		0.269	0.04	0.064	1.86	0.196	0.115302	0.0251099	0.0794045	1.46457	0.162656	0	0	0	0	0	5	1	3	4	2	14	1148
GA32012-RA	8916913	8917346	6	1	1	1	1	1	5	NS		0	0.133	3	0.085	1.731	0	0.0834903	3.72208	0.0669291	1.43651	0	0	0	0	0	2	5	3	5	7	14	125
GA32415-RA	17740054	17740292	14	1	1	1	1	1	5	NS		2.175	0	1	5.825	2.006	0.932276	0	1.24069	4.58661	1.66473	0	0	0	0	0	2	2	8	3	6	14	59
GA32843-RA	10267245	10269743	7	1	1	1	1	1	5	NS		0.885	0.89	0.279	0.721	0	0.37934	0.558694	0.346154	0.567717	0	0	0	0	0	0	3	3	4	1	4	14	258
GA10161-RA	4968350	4972282	3	1	1	1	1	1	5	NS		3.098	4.96	0	1.517	1.753	1.3279	3.11362	0	1.19449	1.45477	0	0	0	0	0	6	5	6	7	8	15	1182
GA10243-RA	3012447	3015041	3	1	1	1	1	1	5	NS		5	2	0.143	3.099	3.406	2.14316	1.25549	0.177419	2.44016	2.82656	0	0	1	0	0	5	1	4	2	5	15	865
GA10260-RA	8917365	8918289	6	1	1	1	1	1	5	NS		0.241	0.003	0.141	0.026	0.127	0.1033	0.00188324	0.174938	0.0204724	0.105394	0	0	0	0	0	6	4	5	1	9	15	286
GA10638-RA	6652975	6654846	3	1	1	1	1	1	5	NS		3.009	2.178	0	1	2.177	1.28976	1.36723	0	0.787402	1.80664	0	0	0	0	0	4	4	4	2	4	15	624
GA10845-RA	17999200	17999845	14	1	1	1	1	1	5	NS		0.803	2.198	0	0.05	0.399	0.344192	1.37979	0	0.0393701	0.33112	0	0	0	0	0	4	6	15	4	6	15	173
GA10968-RA	7595823	7597202	4	1	1	1	1	1	5	NS		0	0	2.237	0.542	1.038	0	0	2.77543	0.426772	0.861411	0	0	0	0	0	6	6	4	8	2	15	460
GA11779-RA	12351067	12352559	8	1	1	1	1	1	5	NS		0	2.137	0	0.943	2.399	0	1.34149	0	0.74252	1.99087	0	0	3	0	0	4	6	0	3	6	15	458
GA11864-RA	5205449	5206099	3	1	1	1	1	1	5	NS		2	4	0	2	3	0.857265	2.51099	0	1.5748	2.48963	0	0	3	0	0	6	5	2	4	7	15	217
GA12220-RA	14367458	14368810	9	1	1	1	1	1	5	NS		1.642	0	0	0	0.62	0.703815	0	0	0	0.514523	0	0	0	0	0	6	8	1	2	3	15	451
GA12224-RC	8163132	8164548	5	1	1	1	1	1	5	NS		0.552	2.308	0.016	0	0	0.236605	1.44884	0.0198511	0	0	0	0	0	0	0	3	4	2	0	3	15	432
GA14600-RC	1731317	1732747	1	1	1	1	1	1	5	NS		3.279	1.588	2.905	1.286	2.985	1.40549	0.996861	3.60422	1.0126	2.47718	0	0	0	0	0	3	5	8	3	3	15	452
GA14690-RA	4547561	4579747	3	1	1	1	1	1	5	NS		4.034	4.09	0	0.226	0	1.7291	2.56748	0	0.177953	0	0	0	0	0	0	6	1	7	4	4	15	623
GA14938-RA	6141792	6152196	3	1	1	1	1	1	5	NS		0.337	3.768	0.044	1.044	0.42	0.144449	2.36535	0.0545906	0.822047	0.348548	0	0	2	0	0	6	5	2	3	2	15	730
GA14981-RA	1394194	1395751	1	1	1	1	1	1	5	NS		2.735	3.168	2.001	3	4	1.17231	1.9887	2.48263	2.3622	3.3195	0	0	0	0	0	6	6	3	5	5	15	379
GA15223-RA	9247843	9250169	7	1	1	1	1	1	5	NS		0.444	1.124	0	0	0.397	0.190313	0.705587	0	0	0.329461	0	0	0	0	0	8	9	5	2	7	15	735
GA15255-RD	2267499	2271054	2	1	1	1	1	1	5	NS		5.492	0.271	0	1.735	3.352	2.35405	0.170119	0	1.36614	2.78174	0	0	0	0	0	6	5	3	2	6	15	545
GA15525-RA	10846091	10851750	8	1	1	1	1	1	5	NS		0.397	0.873	0	0	0	0.170167	0.548023	0	0	0	0	0	0	1	0	6	1	3	2	5	15	299
GA15653-RA	10737147	10737672	8	1	1	1	1	1	5	NS		5.981	1.172	1	0	0	2.56365	0.735719	1.24069	0	0	0	0	0	0	0	8	3	1	1	5	15	157
GA15708-RA	9560697	9561377	7	1	1	1	1	1	5	NS		1.156	1.191	0	0	0	0.495499	0.747646	0	0	0	0	0	0	0	0	10	3	0	1	1	15	227
GA15751-RA	2956143	2956543	3	1	1	1	1	1	5	NS		8.522	5.499	0	4.086	2.062	3.65281	3.45198	0	3.21732	1.7112	0	0	0	0	0	9	7	2	6	11	15	113
GA15791-RA	2232756	2233457	2	1	1	1	1	1	5	NS		7.882	3.544	5.189	1.343	2	3.37848	2.22473	6.43797	1.05748	1.65975	0	0	0	0	0	8	7	8	7	4	15	234
GA15797-RA	2137774	2139143	2	1	1	1	1	1	5	NS		1.31	1	2	3	2.011	0.561509	0.627746	2.48139	2.3622	1.66888	0	0	0	0	0	8	6	7	3	6	15	399
GA17491-RC	4176510	4178679	3	1	1	1	1	1	5	NS		7.764	4.349	0.649	0.489	0	3.3279	2.73007	0.805211	0.385039	0	0	0	0	0	0	7	2	5	2	6	15	543
GA18109-RA	7587331	7589174	4	1	1	1	1	1	5	NS		0.201	0.947	0.542	1.314	0.771	0.0861552	0.594476	0.672457	1.03465	0.639834	0	0	0	0	1	7	2	2	4	2	15	477
GA18928-RA	8725328	8726018	5	1	1	1	1	1	5	NS		0.323	1	1	2.53	0	0.138448	0.627746	1.24069	1.99213	0	0	0	0	0	0	5	5	7	3	6	15	190
GA18948-RA	11181768	11184850	8	1	1	1	1	1	5	NS		0.898	0	0.038	2.064	0.03	0.384912	0	0.0471464	1.6252	0.0248963	0	0	0	0	0	4	3	4	4	4	15	704
GA19426-RB	14608298	14619130	9	1	1	1	1	1	5	NS		0.029	2.004	0.141	0	0.008	0.0124303	1.258	0.174938	0	0.006639	0	0	0	0	0	1	6	6	2	6	15	759
GA19673-RB	14373361	14374661	9	1	1	1	1	1	5	NS		0.471	0	0	0	0.194	0.201886	0	0	0	0.160996	0	0	0	0	0	4	4	3	0	8	15	330
GA19763-RA	6812388	6813481	3	1	1	1	1	1	5	NS		3.151	0.365	1.015	1.021	2.066	1.35062	0.229127	1.25931	0.803937	1.71452	0	0	0	0	0	8	6	9	6	6	15	347
GA19833-RA	12181102	12182478	8	1	1	1	1	1	5	NS		2.016	0	0.885	0	0.538	0.864123	0	1.09801	0	0.446473	0	0	0	0	0	3	6	0	1	8	15	459
GA20194-RB	9975898	9976684	7	1	1	1	1	1	5	NS		0	0	0	0	0	0	0	0	0	0	0	0	0	1	0	12	12	15	12	15	15	262
GA20630-RA	3826392	3828245	3	1	1	1	1	1	5	NS		8.085	2.724	0	2.578	1.038	3.4655	1.70998	0	2.02992	0.861411	0	0	2	0	0	5	5	4	6	6	15	618
GA20818-RA	5390589	5397405	3	1	1	1	1	1	5	NS		2.626	1.013	1.756	2.905	1.27	1.12559	0.635907	2.17866	2.2874	1.05394	0	0	0	0	0	8	7	9	7	5	15	1292
GA20905-RA	11313061	11314957	8	1	1	1	1	1	5	NS		0	0.305	0	0.031	0.097	0	0.191463	0	0.0244094	0.0804979	0	0	0	0	0	5	2	1	4	4	15	262
GA21038-RA	17347713	17349642	12	1	1	1	1	1	5	NS		6.291	0	2	1.398	0.088	2.69653	0	2.48139	1.10079	0.073029	0	1	0	0	0	9	3	6	7	4	15	580
GA21039-RA	17350552	17352104	12	1	1	1	1	1	5	NS		1.7	0.121	2.07	3.042	0	0.728676	0.0759573	2.56824	2.39528	0	0	0	0	0	0	9	1	4	5	5	15	473
GA21232-RA	5373429	5374833	3	1	1	1	1	1	5	NS		2.12	1.753	3.354	1.351	0	0.908701	1.10044	4.16129	1.06378	0	0	0	0	0	0	8	4	3	7	8	15	445
GA21800-RC	1052039	1053585	1	1	1	1	1	1	5	NS		9.166	3.58	0.083	1	5	3.92885	2.24733	0.102978	0.787402	4.14938	0	0	0	0	0	12	3	2	8	7	15	431
GA22081-RA	3036252	3036968	3	1	1	1	1	1	5	NS		7	4	0	2	2.37	3.00043	2.51099	0	1.5748	1.9668	0	0	3	0	0	3	3	4	3	2	15	239
GA24099-RB	18002069	18008812	14	1	1	1	1	1	5	NS		2.826	2.75	1.112	4.827	1.096	1.21132	1.7263	1.37965	3.80079	0.909544	0	0	0	0	0	5	6	6	3	3	15	1188
GA24184-RB	15328425	15329459	10	1	1	1	1	1	5	NS		0.004	0	0.061	0.035	0.056	0.00171453	0	0.0756824	0.0275591	0.046473	0	0	0	0	0	3	2	4	4	7	15	345
GA24286-RB	11013686	11014297	8	1	1	1	1	1	5	NS		0	1	0	4.307	0	0	0.627746	0	3.39134	0	0	0	0	0	0	2	2	5	2	6	15	204
GA24363-RB	7743240	7743725	4	1	1	1	1	1	5	NS		0.395	0.401	0	1	0.031	0.16931	0.251726	0	0.787402	0.0257261	0	0	0	0	0	11	7	6	2	5	15	162
GA24381-RA	7071137	7090835	4	1	1	1	1	1	5	NS		0.077	0	0.123	0.709	0.036	0.0330047	0	0.152605	0.558268	0.0298755	0	0	0	0	0	3	6	5	1	1	15	712
GA24384-RA	6972999	6974085	4	1	1	1	1	1	5	NS		0.677	0	0.849	1.019	0	0.290184	0	1.05335	0.802362	0	0	0	0	0	1	2	4	6	2	2	15	282
GA24403-RB	6405915	6407091	3	1	1	1	1	1	5	NS		0.323	1	0	1.175	3.189	0.138448	0.627746	0	0.925197	2.64647	0	0	1	0	0	5	7	3	2	9	15	293
GA24447-RB	4422553	4423586	3	1	1	1	1	1	5	NS		3.435	8.903	0.743	1	1	1.47235	5.58883	0.921836	0.787402	0.829876	0	0	0	0	0	8	4	5	9	5	15	259
GA24820-RB	8483003	8483893	5	1	1	1	1	1	5	NS		0.475	2	0	1.823	0	0.203601	1.25549	0	1.43543	0	0	0	0	0	0	3	7	0	5	0	15	247
GA24829-RA	9145128	9145777	6	1	1	1	1	1	5	NS		0.227	0	0	0	0.323	0.0972996	0	0	0	0.26805	0	0	0	0	0	8	13	10	14	12	15	169
GA25019-RB	15876159	15876907	11	1	1	1	1	1	5	NS		0.888	1.047	0.629	0	0.624	0.380626	0.65725	0.780397	0	0.517842	0	0	0	0	0	6	8	5	5	6	15	211
GA25119-RA	18562564	18577236	14	1	1	1	1	1	5	NS		6.022	2.739	2.326	4.531	0	2.58123	1.7194	2.88586	3.56772	0	0	0	0	0	0	9	8	10	6	1	15	307
GA30623-RA	7791134	7791610	4	1	1	1	1	1	5	NS		2.457	1.358	0.434	0	0	1.05315	0.85248	0.538462	0	0	0	0	0	0	0	7	10	5	3	5	15	159
GA32127-RA	8965564	8966384	6	1	1	1	1	1	5	NS		0.517	0	0.843	0.539	1	0.221603	0	1.04591	0.424409	0.829876	0	0	0	0	0	6	2	5	5	3	15	250
GA10531-RT	9895870	9902715	7	1	1	1	1	1	5	NS		0	0.417	0.003	0	0	0	0.26177	0.00372208	0	0	1	0	0	0	0	1	3	2	4	6	16	982
GA10982-RA	18585698	18590215	14	1	1	1	1	1	5	NS		3.59	3	2.977	5.344	0	1.53879	1.88324	3.69355	4.20787	0	0	0	0	0	0	3	9	11	6	11	16	413
GA11432-RA	10978434	10980662	8	1	1	1	1	1	5	NS		0.59	2.554	0	3.945	1.234	0.252893	1.60326	0	3.1063	1.02407	0	0	0	0	0	6	4	3	2	6	16	605
GA11795-RA	9693047	9694992	7	1	1	1	1	1	5	NS		0.089	1.631	0.277	0	0.047	0.0381483	1.02385	0.343672	0	0.0390041	0	0	1	2	0	2	6	6	1	2	16	547
GA11899-RA	7249573	7250442	4	1	1	1	1	1	5	NS		1.534	0	0.937	0	0.336	0.657523	0	1.16253	0	0.278838	0	0	0	0	0	5	9	6	1	6	16	290
GA11909-RA	6173183	6174805	3	1	1	1	1	1	5	NS		4.088	3.041	4.247	2	0.321	1.75225	1.90898	5.26923	1.5748	0.26639	0	0	0	0	0	10	6	3	1	4	16	366
GA12089-RA	2816504	2817271	3	1	1	1	1	1	5	NS		5	3.331	0	4	0	2.14316	2.09102	0	3.14961	0	0	0	2	0	0	5	7	8	2	3	16	236
GA13036-RA	11462490	11463215	8	1	1	1	1	1	5	NS		0.224	0.034	0.019	0	0.066	0.0960137	0.0213434	0.0235732	0	0.0547718	0	0	0	0	0	7	3	1	7	4	16	196
GA13099-RA	17954986	17955685	14	1	1	1	1	1	5	NS		1.626	3.077	1	6.659	0.286	0.696957	1.93158	1.24069	5.24331	0.237344	0	0	0	0	0	5	8	7	7	12	16	211
GA13232-RA	13368675	13369609	8	1	1	1	1	1	5	NS		0.744	0.07	0.425	0	0	0.318903	0.0439422	0.527295	0	0	0	0	0	0	0	8	5	5	3	1	16	268
GA13908-RA	3768683	3769393	3	1	1	1	1	1	5	NS		4.903	2.949	0.716	0	4	2.10159	1.85122	0.888337	0	3.3195	0	0	0	0	0	7	12	10	5	5	16	216
GA14111-RB	16105360	16108302	11	1	1	1	1	1	5	NS		2.582	0	1.125	2.518	1.654	1.10673	0	1.39578	1.98268	1.37261	0	0	0	0	0	9	2	1	5	1	16	733
GA14795-RA	10843648	10844331	8	1	1	1	1	1	5	NS		1.087	2.148	0	0	0.622	0.465924	1.3484	0	0	0.516183	0	0	0	0	0	10	5	4	2	4	16	207
GA15787-RA	2333616	2335552	2	1	1	1	1	1	5	NS		4.846	2.545	2.77	3	3	2.07715	1.59761	3.43672	2.3622	2.48963	0	0	0	0	0	7	9	5	4	7	16	606
GA15837-RB	1962159	1963682	2	1	1	1	1	1	5	NS		2.182	1.182	4.638	3	2.174	0.935276	0.741996	5.75434	2.3622	1.80415	0	0	0	0	0	7	10	6	4	4	16	446
GA15841-RA	10193272	10194248	7	1	1	1	1	1	5	NS		1.26	0	0	0	0	0.540077	0	0	0	0	0	0	0	0	0	4	0	5	1	6	16	306
GA15849-RA	17286130	17288004	12	1	1	1	1	1	5	NS		2.013	0.004	3	4	0.073	0.862838	0.00251099	3.72208	3.14961	0.0605809	0	0	0	0	0	10	7	7	6	6	16	546
GA17244-RA	4316479	4318759	3	1	1	1	1	1	5	NS		5.811	3.56	0	2.703	2.677	2.49078	2.23478	0	2.12835	2.22158	0	0	0	0	0	12	5	1	5	4	16	718
GA17487-RA	17445403	17448026	12	1	1	1	1	1	5	NS		1.462	0.786	1	5	0	0.626661	0.493409	1.24069	3.93701	0	0	0	0	0	1	8	4	5	2	2	16	676
GA17506-RB	10026447	10028085	7	1	1	1	1	1	5	NS		0	0	0	0	0.593	0	0	0	0	0.492116	0	0	0	0	0	7	2	2	2	6	16	504
GA17673-RA	3973979	3975778	3	1	1	1	1	1	5	NS		3.605	0	0	1	1.242	1.54522	0	0	0.787402	1.03071	0	0	1	0	0	8	9	0	8	10	16	440
GA18702-RA	11551535	11552203	8	1	1	1	1	1	5	NS		0	1.834	0	0	1.731	0	1.15129	0	0	1.43651	0	0	0	0	0	7	6	3	1	5	16	223
GA18748-RA	11638096	11638853	8	1	1	1	1	1	5	NS		1.084	1.606	0.214	0	0.496	0.464638	1.00816	0.265509	0	0.411618	0	0	0	0	0	3	8	9	2	5	16	227
GA19659-RA	4819961	4820530	3	1	1	1	1	1	5	NS		1.402	9.002	0	0	1.214	0.600943	5.65097	0	0	1.00747	0	0	1	0	0	9	2	2	9	4	16	190
GA20428-RA	5462425	5463521	3	1	1	1	1	1	5	NS		3.871	2.449	2.536	0	1.289	1.65924	1.53735	3.1464	0	1.06971	0	0	0	0	0	7	3	6	5	11	16	306
GA20810-RA	9684806	9686998	7	1	1	1	1	1	5	NS		0	1.397	0	0	0	0	0.876962	0	0	0	1	0	1	0	0	3	2	4	3	5	16	608
GA20923-RA	2740990	2744819	3	1	1	1	1	1	5	NS		5.448	0.157	0	4.413	3.006	2.33519	0.0985562	0	3.4748	2.49461	0	0	0	0	0	10	7	2	9	8	16	1255
GA21188-RA	12459559	12460945	8	1	1	1	1	1	5	NS		1	2	0	0	0.648	0.428633	1.25549	0	0	0.537759	0	0	0	0	0	7	3	6	6	6	16	360
GA21276-RA	7831151	7834120	4	1	1	1	1	1	5	NS		0.396	0.613	0.003	2.457	0	0.169739	0.384809	0.00372208	1.93465	0	0	0	0	0	0	2	5	7	7	4	16	508
GA21773-RA	17677110	17678402	13	1	1	1	1	1	5	NS		2.545	0.127	2.086	1	0.99	1.09087	0.0797238	2.58809	0.787402	0.821577	0	0	0	0	0	5	3	5	4	6	16	409
GA24263-RA	11895656	11896700	8	1	1	1	1	1	5	NS		1.317	1.008	0.512	0	0	0.564509	0.632768	0.635236	0	0	0	0	0	0	0	7	4	4	4	3	16	287
GA24350-RA	8266837	8271189	5	1	1	1	1	1	5	NS		0.08	1.928	0	0.807	0.269	0.0342906	1.2103	0	0.635433	0.223237	0	0	0	0	0	6	8	3	1	1	16	558
GA24395-RA	6516259	6517674	3	1	1	1	1	1	5	NS		0.573	1.195	0	1.115	2.022	0.245607	0.750157	0	0.877953	1.67801	0	0	0	0	0	3	3	4	3	5	16	353
GA24400-RD	6486004	6501778	3	1	1	1	1	1	5	NS		0.345	0.168	0.347	0.032	0.935	0.147878	0.105461	0.430521	0.0251969	0.775934	0	0	0	0	0	2	5	4	2	6	16	1193
GA24434-RA	4978374	4980230	3	1	1	1	1	1	5	NS		5.028	4.808	0.014	0.118	3.098	2.15517	3.0182	0.0173697	0.0929134	2.57095	0	0	0	0	0	8	6	6	4	8	16	560
GA24650-RA	2328484	2330474	2	1	1	1	1	1	5	NS		4.238	1	2.537	2.193	3	1.81655	0.627746	3.14764	1.72677	2.48963	0	0	0	0	0	9	6	3	7	5	16	580
GA24781-RD	7121034	7130176	4	1	1	1	1	1	5	NS		1.016	0	0	0.445	0.125	0.435491	0	0	0.350394	0.103734	0	0	0	0	0	2	2	6	1	8	16	530
GA24887-RA	11024934	11025695	8	1	1	1	1	1	5	NS		0	1	0.051	2.906	0	0	0.627746	0.0632754	2.28819	0	0	0	0	0	0	4	6	3	3	6	16	254
GA24933-RA	12333776	12334822	8	1	1	1	1	1	5	NS		2.194	0.548	0.438	0	0.35	0.94042	0.344005	0.543424	0	0.290456	0	0	0	0	0	7	8	3	2	8	16	265
GA25007-RA	15423051	15425123	10	1	1	1	1	1	5	NS		0	0.137	0.161	1.293	0.049	0	0.0860013	0.199752	1.01811	0.0406639	0	0	0	0	0	5	4	5	6	4	16	604
GA25091-RD	17608335	17612340	13	1	1	1	1	1	5	NS		1.23	0.062	2.647	5.821	0.093	0.527218	0.0389203	3.28412	4.58346	0.0771784	0	0	0	0	0	6	3	6	4	7	16	616
GA25095-RA	17657377	17657820	13	1	1	1	1	1	5	NS		0	1	1	3	1.234	0	0.627746	1.24069	2.3622	1.02407	0	0	0	0	0	6	8	4	2	5	16	148
GA25141-RE	19367811	19373637	14	1	1	1	1	1	5	NS		13.716	2.61	3.127	1	4.127	5.87913	1.63842	3.87965	0.787402	3.4249	0	0	0	0	0	9	5	3	7	4	16	884
GA30273-RA	17403866	17406097	12	1	1	1	1	1	5	NS		3.353	0.933	2.07	4.869	0	1.43721	0.585687	2.56824	3.83386	0	0	0	0	0	3	4	7	5	3	2	16	635
GA31592-RA	7941055	7941971	4	1	1	1	1	1	5	NS		3.129	1.861	0.445	2.193	0.543	1.34119	1.16824	0.552109	1.72677	0.450622	0	0	0	0	0	10	11	10	8	11	16	245
GA31605-RA	1190699	1193254	1	1	1	1	1	1	5	NS		2.48	2.665	1.204	1.665	4	1.06301	1.67294	1.4938	1.31102	3.3195	0	0	0	0	0	8	5	5	5	6	16	173
GA32656-RA	2891764	2892296	3	1	1	1	1	1	5	NS		3.124	4.002	0.162	0	2.202	1.33905	2.51224	0.200993	0	1.82739	0	0	0	0	0	12	7	5	5	5	16	142
GA10015-RB	1641830	1647562	1	1	1	1	1	1	5	NS		5.026	2	2	0	2	2.15431	1.25549	2.48139	0	1.65975	0	0	0	0	0	6	6	4	4	2	17	1531
GA10113-RB	5305844	5308609	3	1	1	1	1	1	5	NS		2.609	1.566	0	2	3.205	1.1183	0.983051	0	1.5748	2.65975	0	0	1	0	0	7	4	4	4	4	17	714
GA10636-RA	6412998	6413836	3	1	1	1	1	1	5	NS		1	1	0.068	0	4.701	0.428633	0.627746	0.0843672	0	3.90124	0	0	0	0	0	4	6	2	5	8	17	260
GA11356-RA	6480172	6481731	3	1	1	1	1	1	5	NS		0.74	1.029	0.129	0.133	2.054	0.317188	0.645951	0.16005	0.104724	1.70456	0	0	0	0	0	5	9	2	3	4	17	520
GA11912-RA	12192033	12192821	8	1	1	1	1	1	5	NS		1	0	0.844	0	0	0.428633	0	1.04715	0	0	0	0	0	0	0	5	2	2	4	2	17	263
GA12082-RA	7486453	7487212	4	1	1	1	1	1	5	NS		0	0	0.003	0	0	0	0	0.00372208	0	0	0	0	4	0	1	2	5	2	4	3	17	233
GA12288-RB	8569375	8569882	5	1	1	1	1	1	5	NS		0	2.865	0.005	0	0	0	1.79849	0.00620347	0	0	0	0	0	0	0	3	9	3	1	4	17	146
GA13025-RA	16562906	16563577	11	1	1	1	1	1	5	NS		1	0	2.027	3.99	1.244	0.428633	0	2.51489	3.14173	1.03237	0	0	0	0	0	8	6	6	5	2	17	201
GA13034-RA	11366028	11366606	8	1	1	1	1	1	5	NS		0.432	1.133	0	0.706	0	0.185169	0.711237	0	0.555906	0	0	0	0	0	0	5	5	6	5	5	17	193
GA13517-RE	10995646	11003859	8	1	1	1	1	1	5	NS		0.169	0.59	0.425	1.967	0.783	0.0724389	0.37037	0.527295	1.54882	0.649793	0	0	2	0	2	4	1	4	5	4	17	775
GA13881-RA	19438834	19442485	14	1	1	1	1	1	5	NS		18	5	6	0	6.638	7.71539	3.13873	7.44417	0	5.50871	0	0	0	0	0	12	9	11	9	6	17	998
GA15142-RA	2655552	2656952	3	1	1	1	1	1	5	NS		7.543	2.288	0	1.084	3.255	3.23318	1.43628	0	0.853543	2.70124	0	0	2	0	0	7	5	3	5	8	17	353
GA15334-RA	6161086	6167193	3	1	1	1	1	1	5	NS		2.331	1.217	0	0.503	0.075	0.999143	0.763967	0	0.396063	0.0622407	0	0	0	0	0	9	5	2	5	6	17	634
GA15517-RA	10841898	10843325	8	1	1	1	1	1	5	NS		0.581	1.554	2.051	0.027	0.433	0.249036	0.975518	2.54467	0.0212598	0.359336	0	0	0	0	0	6	4	8	1	7	17	457
GA15770-RA	14121870	14123242	9	1	1	1	1	1	5	NS		0	0	0	0	0	0	0	0	0	0	0	0	0	1	0	4	4	2	5	2	17	309
GA15801-RA	13370870	13372472	8	1	1	1	1	1	5	NS		0	0.037	0.127	0	0.054	0	0.0232266	0.157568	0	0.0448133	0	0	0	0	1	5	5	8	7	4	17	304
GA15840-RB	10181592	10182563	7	1	1	1	1	1	5	NS		3.451	0.597	1.144	1.485	0.082	1.47921	0.374765	1.41935	1.16929	0.0680498	0	0	0	0	0	13	13	7	4	8	17	268
GA15880-RA	6527183	6530785	3	1	1	1	1	1	5	NS		2.725	1.09	0.627	1.794	2.654	1.16802	0.684244	0.777916	1.4126	2.20249	0	0	0	0	0	8	7	5	6	6	17	334
GA15882-RC	12213785	12215038	8	1	1	1	1	1	5	NS		2.659	1.185	0	0.379	0	1.13973	0.743879	0	0.298425	0	0	0	0	1	0	11	6	2	1	2	17	332
GA15918-RA	7551181	7556055	4	1	1	1	1	1	5	NS		0	0	0.371	0.044	0.431	0	0	0.460298	0.0346457	0.357676	0	1	0	0	0	2	3	4	5	6	17	647
GA17687-RA	14787871	14789852	9	1	1	1	1	1	5	NS		0.359	2.696	0.252	0	0.328	0.153879	1.6924	0.312655	0	0.272199	0	0	0	0	0	8	5	10	1	5	17	601
GA17730-RA	14347341	14348629	9	1	1	1	1	1	5	NS		0.117	0	0	0	0.436	0.05015	0	0	0	0.361826	0	0	0	0	2	1	2	3	1	3	17	383
GA17747-RC	10878538	10880167	8	1	1	1	1	1	5	NS		1.407	0.026	0	0	0.026	0.603086	0.0163214	0	0	0.0215768	0	0	0	2	0	8	0	10	1	3	17	403
GA18261-RA	18337898	18339707	14	1	1	1	1	1	5	NS		0.264	3.57	1.176	5.427	2.096	0.113159	2.24105	1.45906	4.27323	1.73942	0	0	0	0	0	5	10	2	4	1	17	535
GA18373-RA	17209841	17212053	12	1	1	1	1	1	5	NS		3.022	0.176	3.247	4.602	0.629	1.29533	0.110483	4.02854	3.62362	0.521992	0	0	0	0	0	12	6	11	3	5	17	672
GA19092-RB	6659717	6662038	3	1	1	1	1	1	5	NS		0.999	1.049	0	0.067	1.054	0.428204	0.658506	0	0.0527559	0.874689	0	0	1	0	0	8	2	2	6	2	17	670
GA19679-RA	4779175	4780900	3	1	1	1	1	1	5	NS		4.905	5.744	0	1.121	1.125	2.10244	3.60578	0	0.882677	0.93361	0	0	0	0	0	8	6	4	6	5	17	554
GA20590-RA	11897144	11899423	8	1	1	1	1	1	5	NS		0.919	1.553	0.285	0	0	0.393913	0.97489	0.353598	0	0	0	0	0	0	2	7	6	2	8	3	17	702
GA20745-RA	3912374	3913879	3	1	1	1	1	1	5	NS		2.989	6	0	1.091	2.889	1.28118	3.76648	0	0.859055	2.39751	0	0	0	0	0	10	7	2	4	9	17	502
GA21057-RA	13766367	13768231	8	1	1	1	1	1	5	NS		0.319	3.966	0.538	1.359	0.62	0.136734	2.48964	0.667494	1.07008	0.514523	0	0	0	0	0	6	5	6	8	4	17	577
GA21280-RA	5524980	5526476	3	1	1	1	1	1	5	NS		4.742	2	0	1.836	3.046	2.03258	1.25549	0	1.44567	2.5278	0	0	0	0	0	6	5	7	5	7	17	396
GA22057-RA	9070659	9071853	6	1	1	1	1	1	5	NS		0	0.107	0	0.232	0.666	0	0.0671689	0	0.182677	0.552697	0	0	0	0	0	4	3	4	4	3	17	380
GA24096-RC	18265630	18270594	14	1	1	1	1	1	5	NS		4.361	2.468	3.678	3	2.134	1.86927	1.54928	4.56328	2.3622	1.77095	0	0	0	0	0	11	5	7	0	5	17	727
GA24121-RA	17293000	17294246	12	1	1	1	1	1	5	NS		1.623	0	4	4.054	0.204	0.695671	0	4.96278	3.19213	0.169295	0	0	0	0	0	7	7	9	3	2	17	397
GA24198-RA	14840719	14840967	10	1	1	1	1	1	5	NS		0	1.41	1.173	0	0	0	0.885122	1.45533	0	0	0	0	0	1	0	3	3	1	3	7	17	83
GA24426-RA	5284345	5287865	3	1	1	1	1	1	5	NS		4.214	4.585	0.003	0.044	3.792	1.80626	2.87822	0.00372208	0.0346457	3.14689	0	0	0	0	0	7	5	9	4	6	17	970
GA24649-RA	2317150	2318971	2	1	1	1	1	1	5	NS		4.07	2.155	0	2.108	2.048	1.74453	1.35279	0	1.65984	1.69959	0	0	0	0	0	4	3	8	3	4	17	527
GA24654-RB	2486741	2490422	2	1	1	1	1	1	5	NS		6.961	1.906	0.652	1.554	4.121	2.98371	1.19648	0.808933	1.22362	3.41992	0	0	0	0	0	11	7	7	7	11	17	707
GA24662-RA	2907990	2909209	3	1	1	1	1	1	5	NS		3.488	3.938	0	1.015	3.255	1.49507	2.47207	0	0.799213	2.70124	0	0	0	0	0	5	4	9	3	5	17	386
GA24669-RB	3222416	3254928	3	1	1	1	1	1	5	NS		2.523	2.666	0.024	0.726	0.22	1.08144	1.67357	0.0297767	0.571654	0.182573	0	0	3	0	0	4	7	6	5	2	17	1210
GA24724-RA	4832763	4834810	3	1	1	1	1	1	5	NS		4.259	4.152	0.315	2.212	1.827	1.82555	2.6064	0.390819	1.74173	1.51618	0	0	1	0	0	8	2	6	2	6	17	578
GA31909-RA	11697634	11698172	8	1	1	1	1	1	5	NS		0.056	1.802	0.611	0	0	0.0240034	1.1312	0.758065	0	0	0	0	0	0	0	10	5	8	3	6	17	108
GA32047-RA	16570645	16571062	11	1	1	1	1	1	5	NS		2.216	0	1	2.438	0	0.94985	0	1.24069	1.91969	0	0	0	0	0	0	8	14	15	10	12	17	102
GA32469-RA	12039565	12039951	8	1	1	1	1	1	5	NS		1	1.519	1.566	0	1.035	0.428633	0.953547	1.94293	0	0.858921	0	0	0	0	0	7	2	8	2	6	17	106
GA32586-RA	8208161	8209006	5	1	1	1	1	1	5	NS		0.014	3.371	0.371	0	0.638	0.00600086	2.11613	0.460298	0	0.529461	1	0	0	0	0	5	10	6	2	6	17	282
GA32930-RA	5803048	5804577	3	1	1	1	1	1	5	NS		3.633	2.056	0	1	1.78	1.55722	1.29065	0	0.787402	1.47718	0	0	2	0	0	8	0	1	1	9	17	487
GA10106-RA	5198404	5200062	3	1	1	1	1	1	5	NS		5.59	6.897	0.123	3	2.182	2.39606	4.32957	0.152605	2.3622	1.81079	0	0	1	0	0	6	3	9	5	7	18	532
GA10153-RA	4947813	4948703	3	1	1	1	1	1	5	NS		4.119	3	0	2	4	1.76554	1.88324	0	1.5748	3.3195	0	0	0	0	0	10	6	3	5	8	18	225
GA10665-RA	14872913	14875475	10	1	1	1	1	1	5	NS		0.027	0	0.011	0.498	1	0.0115731	0	0.0136476	0.392126	0.829876	0	0	0	0	0	5	4	5	10	6	18	765
GA10832-RA	5494663	5505535	3	1	1	1	1	1	5	NS		2.962	2.788	0.01	0.799	2.421	1.26961	1.75016	0.0124069	0.629134	2.00913	0	0	1	0	0	12	6	7	3	6	18	2552
GA11604-RA	18736937	18738659	14	1	1	1	1	1	5	NS		6.71	4	4.335	0	2.919	2.87613	2.51099	5.37841	0	2.42241	0	0	0	0	0	17	15	14	9	2	18	553
GA11902-RB	6984797	6987987	4	1	1	1	1	1	5	NS		0.598	0	0.023	1.039	0	0.256322	0	0.028536	0.81811	0	0	2	1	0	0	6	2	3	3	4	18	399
GA12122-RA	14052006	14052701	9	1	1	1	1	1	5	NS		0.92	0	1.4	0.284	0.914	0.394342	0	1.73697	0.223622	0.758506	0	0	0	0	0	11	6	8	8	5	18	191
GA12208-RA	8213456	8214229	5	1	1	1	1	1	5	NS		0	2	0.37	1.044	0	0	1.25549	0.459057	0.822047	0	0	0	0	0	0	12	7	6	9	9	18	258
GA12213-RA	8284629	8285849	5	1	1	1	1	1	5	NS		0.796	3.555	1.003	0.068	1.598	0.341192	2.23164	1.24442	0.0535433	1.32614	0	0	0	0	0	5	6	9	5	8	18	407
GA12284-RA	8686002	8704987	5	1	1	1	1	1	5	NS		1.671	0.522	0	0.4	1.271	0.716245	0.327684	0	0.314961	1.05477	0	0	0	0	0	6	3	7	0	5	18	422
GA12373-RC	18300453	18355721	14	1	1	1	1	1	5	NS		3.229	4.386	2	3.499	1.029	1.38405	2.7533	2.48139	2.75512	0.853942	0	0	0	0	0	11	7	2	4	6	18	786
GA13769-RA	2554498	2556381	3	1	1	1	1	1	5	NS		7	3	1.493	2	5	3.00043	1.88324	1.85236	1.5748	4.14938	0	0	0	0	0	9	4	8	4	4	18	628
GA13848-RA	6801106	6802680	3	1	1	1	1	1	5	NS		2.233	0	0	0.976	0.149	0.957137	0	0	0.768504	0.123651	0	0	0	0	0	5	5	2	3	5	18	475
GA14073-RA	9816026	9819587	7	1	1	1	1	1	5	NS		0.608	1.201	0.157	1.254	0.856	0.260609	0.753923	0.194789	0.987402	0.710373	0	0	0	0	0	7	6	2	7	6	18	492
GA14498-RA	4374423	4377020	3	1	1	1	1	1	5	NS		2.07	6.118	0.124	1.585	0.492	0.88727	3.84055	0.153846	1.24803	0.408299	0	0	2	0	0	9	4	2	4	6	18	866
GA14516-RA	13281929	13283494	8	1	1	1	1	1	5	NS		0.015	0.322	0.55	0	0.058	0.00642949	0.202134	0.682382	0	0.0481328	0	0	0	0	0	4	7	9	2	5	18	522
GA14786-RA	15895029	15896856	11	1	1	1	1	1	5	NS		0	0	0.081	0.953	0	0	0	0.100496	0.750394	0	0	0	2	0	0	1	6	5	1	3	18	521
GA15003-RA	1334007	1335420	1	1	1	1	1	1	5	NS		6.606	3.411	1	1	2.04	2.83155	2.14124	1.24069	0.787402	1.69295	0	0	0	0	0	5	6	5	5	10	18	421
GA15262-RA	12321304	12323451	8	1	1	1	1	1	5	NS		5.17	0	0	2.03	0.03	2.21603	0	0	1.59843	0.0248963	0	0	0	0	0	9	2	5	6	6	18	716
GA15607-RA	7514540	7515233	4	1	1	1	1	1	5	NS		0.022	0	0.787	0	0	0.00942992	0	0.976427	0	0	0	0	0	0	0	5	1	6	3	1	18	194
GA15842-RA	18020724	18022043	14	1	1	1	1	1	5	NS		3.298	0.854	2.198	3.453	1	1.41363	0.536095	2.72705	2.7189	0.829876	0	0	0	0	0	11	9	8	4	9	18	420
GA17319-RA	12205607	12207066	8	1	1	1	1	1	5	NS		0.886	0.01	0	0.42	0	0.379769	0.00627746	0	0.330709	0	0	0	0	0	0	5	7	3	3	5	18	463
GA17454-RA	10032431	10041179	7	1	1	1	1	1	5	NS		0.148	0	0.326	0.027	0.258	0.0634376	0	0.404467	0.0212598	0.214108	0	0	2	1	0	8	3	4	2	1	18	497
GA17541-RA	10855592	10857367	8	1	1	1	1	1	5	NS		0	0.021	0.055	0	0.013	0	0.0131827	0.0682382	0	0.0107884	0	0	2	0	0	6	5	4	0	5	18	511
GA18080-RA	3933841	3936052	3	1	1	1	1	1	5	NS		6.452	5	0.084	1.167	2	2.76554	3.13873	0.104218	0.918898	1.65975	0	0	0	0	0	7	2	11	6	3	18	654
GA18500-RA	1711222	1712560	1	1	1	1	1	1	5	NS		2.318	2	1.127	0	1	0.993571	1.25549	1.39826	0	0.829876	0	0	0	0	0	8	7	9	8	5	18	409
GA18517-RA	5359934	5362958	3	1	1	1	1	1	5	NS		1.808	0.823	3.913	3.359	2.984	0.774968	0.516635	4.85484	2.64488	2.47635	0	0	0	0	0	6	3	7	2	5	18	859
GA18559-RA	10636952	10639983	8	1	1	1	1	1	5	NS		0	0.068	0	0.258	0	0	0.0426868	0	0.20315	0	0	0	0	0	1	2	4	3	2	6	18	875
GA18677-RA	6646099	6648189	3	1	1	1	1	1	5	NS		0	1.804	0	0	4.901	0	1.13245	0	0	4.06722	0	0	2	0	0	2	4	2	3	9	18	650
GA18723-RA	11598924	11600267	8	1	1	1	1	1	5	NS		0.49	2.122	0.016	0.136	0.162	0.21003	1.33208	0.0198511	0.107087	0.13444	0	0	0	0	1	11	5	2	4	1	18	448
GA20865-RB	11265820	11270166	8	1	1	1	1	1	5	NS		0.414	0.047	0.245	0.012	0.098	0.177454	0.0295041	0.30397	0.00944882	0.0813278	0	0	0	0	0	6	7	9	3	11	18	573
GA20945-RD	16994471	16999267	11	1	1	1	1	1	5	NS		2.445	0	4.271	1.1	2.172	1.04801	0	5.29901	0.866142	1.80249	0	0	0	0	0	4	4	7	6	4	18	884
GA21047-RC	16346608	16349088	11	1	1	1	1	1	5	NS		0.406	0	0.302	0	0.046	0.174025	0	0.37469	0	0.0381743	0	0	0	0	0	7	5	0	1	5	18	666
GA21082-RB	4439587	4445389	3	1	1	1	1	1	5	NS		6.831	4.691	1.686	2.325	0.139	2.92799	2.94476	2.09181	1.83071	0.115353	0	0	0	0	0	7	4	9	9	9	18	1447
GA21676-RB	15306673	15307728	10	1	1	1	1	1	5	NS		1.11	0	0.587	0	0	0.475782	0	0.728288	0	0	0	0	0	0	0	10	5	6	8	7	18	307
GA22104-RA	2491518	2492917	2	1	1	1	1	1	5	NS		10.542	3.893	3.136	1.342	3.289	4.51865	2.44382	3.89082	1.05669	2.72946	0	0	0	0	0	9	9	10	10	10	18	448
GA24087-RA	18608261	18610762	14	1	1	1	1	1	5	NS		2.473	3.057	1.463	3.433	1.207	1.06001	1.91902	1.81514	2.70315	1.00166	0	0	0	0	0	13	9	12	8	7	18	602
GA24199-RA	14772812	14773719	9	1	1	1	1	1	5	NS		0	2	0	0.523	0.153	0	1.25549	0	0.411811	0.126971	1	0	0	0	2	5	12	6	5	2	18	265
GA24243-RA	13309707	13312182	8	1	1	1	1	1	5	NS		0.48	0.33	0	2.195	0.241	0.205744	0.207156	0	1.72835	0.2	0	0	0	0	0	6	10	4	1	5	18	642
GA24266-RA	11841856	11842509	8	1	1	1	1	1	5	NS		0.052	0.22	0.008	0	0	0.0222889	0.138104	0.00992556	0	0	0	0	0	0	2	7	5	4	4	5	18	218
GA24464-RA	3817514	3819549	3	1	1	1	1	1	5	NS		6.066	4.878	0.03	3.887	1.165	2.60009	3.06215	0.0372208	3.06063	0.966805	0	0	1	0	0	5	3	12	5	2	18	318
GA24512-RA	2338225	2339848	2	1	1	1	1	1	5	NS		3.516	1.263	4.035	4	3.216	1.50707	0.792844	5.0062	3.14961	2.66888	0	0	0	0	0	11	6	7	9	6	18	494
GA24684-RA	3505258	3506284	3	1	1	1	1	1	5	NS		1.488	2.037	0	1.072	1	0.637805	1.27872	0	0.844094	0.829876	0	0	0	0	0	13	7	10	7	7	18	283
GA24769-RA	6694514	6697766	3	1	1	1	1	1	5	NS		0.698	1.038	0.048	1.085	2.15	0.299186	0.651601	0.0595533	0.854331	1.78423	0	0	1	0	0	3	7	2	4	6	18	565
GA24810-RA	7819316	7820524	4	1	1	1	1	1	5	NS		0.481	0.11	0	0	0.046	0.206172	0.0690521	0	0	0.0381743	0	0	0	0	0	9	5	5	3	6	18	403
GA24827-RA	8980879	8983271	6	1	1	1	1	1	5	NS		0.213	0	0.099	0	0.517	0.0912988	0	0.122829	0	0.429046	0	0	1	1	0	4	3	4	4	3	18	671
GA24830-RC	9153127	9155331	6	1	1	1	1	1	5	NS		0	1.633	0	0	0.839	0	1.02511	0	0	0.696266	0	0	0	0	0	5	10	5	3	8	18	482
GA24862-RC	10251729	10265267	7	1	1	1	1	1	5	NS		0.569	0.375	0.444	0	0.033	0.243892	0.235405	0.550868	0	0.0273859	0	0	0	0	0	7	6	4	1	8	18	375
GA24936-RE	12384096	12392734	8	1	1	1	1	1	5	NS		0.132	0.174	0	0.187	0.204	0.0565795	0.109228	0	0.147244	0.169295	1	0	0	0	0	7	5	3	2	3	18	595
GA24938-RB	12490778	12491251	8	1	1	1	1	1	5	NS		0	0.462	1.004	0	0.004	0	0.290019	1.24566	0	0.0033195	0	0	0	0	0	5	10	9	9	14	18	158
GA25076-RA	17157255	17157964	12	1	1	1	1	1	5	NS		0.252	0.474	1.466	2	0.456	0.108015	0.297552	1.81886	1.5748	0.378423	0	0	0	0	0	6	4	5	2	8	18	218
GA30275-RB	17004414	17005360	11	1	1	1	1	1	5	NS		4	2.32	3	2.026	0	1.71453	1.45637	3.72208	1.59528	0	0	0	0	0	0	11	7	10	5	7	18	255
GA30456-RA	14327060	14327769	9	1	1	1	1	1	5	NS		0	0	0	0	0	0	0	0	0	0	0	1	0	0	0	13	5	14	6	9	18	180
[truncated: 669 more rows]
