# Supplementary material for: Genomics of natural populations: gene conversion events reveal selected genes within the inversions of Drosophila pseudoobscura
Source: G3 (Bethesda). 2024 Jul 29;14(10):jkae176. doi: 10.1093/g3journal/jkae176 (PMC11457094; doi:10.1093/g3journal/jkae176)
Supplement: jkae176_Supplementary_Data [file jkae176_supplementary_data.zip › Table S9.xlsx]

## Sheet: Table S9 Legend
Supplemental Table S9	Analysis of variance for genes within polymorphism class [column AG in Table S7]. Test for differences in GC coverage among arrangements.

## Sheet: Table S9
Anova: Single Factor	NS Non-OutlierGenes with 0 Segregating Amino Acid Sites Across AR, CH PP, ST, TL
SUMMARY
Groups	Count	Sum	Mean	Variance
AR_GC_Cov	139	193.034	1.38873	2.08671
CH_GC_Cov	139	174.822	1.25771	1.56481
PP_GC_Cov	139	207.929	1.49589	4.86462
ST_GC_Cov	139	179.234	1.28945	2.3858
TL_GC_Cov	139	190.023	1.36707	2.19783
ANOVA
Source of Variation	SS	df	MS	F	P-value	F crit
Between Groups	4.83467	4	1.20867	0.461332	0.764142	2.38484
Within Groups	1807.77	690	2.61995
Total	1812.6	694
Anova: Single Factor	NS Non-Outlier Genes with 1 Segregating Amino Acid Site Across AR, CH PP, ST, TL
SUMMARY
Groups	Count	Sum	Mean	Variance
AR_GC_Cov	140	211.979	1.51414	2.3207
CH_GC_Cov	140	188.93	1.3495	1.48933
PP_GC_Cov	140	198.267	1.41619	3.17052
ST_GC_Cov	140	166.446	1.1889	1.42083
TL_GC_Cov	140	176.838	1.26313	1.75388
ANOVA
Source of Variation	SS	df	MS	F	P-value	F crit
Between Groups	9.06582	4	2.26645	1.1159	0.347829	2.38475
Within Groups	1411.58	695	2.03105
Total	1420.65	699
Anova: Single Factor	NS Non-Outlier Genes with 2 Segregating Amino Acid Site Across AR, CH PP, ST, TL
SUMMARY
Groups	Count	Sum	Mean	Variance
AR_GC_Cov	124	167.044	1.34713	1.85327
CH_GC_Cov	124	148.487	1.19747	1.43487
PP_GC_Cov	124	194.273	1.56672	4.51929
ST_GC_Cov	124	156.28	1.26033	1.77149
TL_GC_Cov	124	173.115	1.39609	2.31008
ANOVA
Source of Variation	SS	df	MS	F	P-value	F crit
Between Groups	9.96248	4	2.49062	1.04745	0.381888	2.38642
Within Groups	1462.35	615	2.3778
Total	1472.31	619
Anova: Single Factor	NS Non-Outlier Genes with 3 Segregating Amino Acid Site Across AR, CH PP, ST, TL
SUMMARY
Groups	Count	Sum	Mean	Variance
AR_GC_Cov	121	189.724	1.56797	2.04056
CH_GC_Cov	121	153.353	1.26738	1.15592
PP_GC_Cov	121	212.641	1.75737	5.34512
ST_GC_Cov	121	156.738	1.29535	2.296
TL_GC_Cov	121	182.812	1.51085	2.27402
ANOVA
Source of Variation	SS	df	MS	F	P-value	F crit
Between Groups	19.9558	4	4.98896	1.90249	0.10846	2.38678
Within Groups	1573.4	600	2.62233
Total	1593.35	604
Anova: Single Factor	NS Non-Outlier Genes with 4 Segregating Amino Acid Site Across AR, CH PP, ST, TL
SUMMARY
Groups	Count	Sum	Mean	Variance
AR_GC_Cov	122	175.156	1.4357	1.95081
CH_GC_Cov	122	151.143	1.23888	1.46715
PP_GC_Cov	122	179.48	1.47115	4.13794
ST_GC_Cov	122	161.358	1.32261	1.44825
TL_GC_Cov	122	164.022	1.34445	1.93619
ANOVA
Source of Variation	SS	df	MS	F	P-value	F crit
Between Groups	4.19224	4	1.04806	0.478989	0.751189	2.38666
Within Groups	1323.78	605	2.18807
Total	1327.97	609
Anova: Single Factor	NS Non-Outlier Genes with 5 Segregating Amino Acid Site Across AR, CH PP, ST, TL
SUMMARY
Groups	Count	Sum	Mean	Variance
AR_GC_Cov	125	152.291	1.21833	1.86562
CH_GC_Cov	125	129.245	1.03396	1.07661
PP_GC_Cov	125	151.119	1.20895	3.25655
ST_GC_Cov	125	137.069	1.09655	1.42019
TL_GC_Cov	125	129.523	1.03618	1.35876
ANOVA
Source of Variation	SS	df	MS	F	P-value	F crit
Between Groups	4.06901	4	1.01725	0.566543	0.687024	2.3863
Within Groups	1113.24	620	1.79555
Total	1117.31	624
Anova: Single Factor	NS Non-Outlier Genes with 6 Segregating Amino Acid Site Across AR, CH PP, ST, TL
SUMMARY
Groups	Count	Sum	Mean	Variance
AR_GC_Cov	98	138.412	1.41237	1.68877
CH_GC_Cov	98	141.041	1.43919	1.68136
PP_GC_Cov	98	149.623	1.52676	5.77129
ST_GC_Cov	98	129.875	1.32525	2.30803
TL_GC_Cov	98	133.708	1.36437	2.43811
ANOVA
Source of Variation	SS	df	MS	F	P-value	F crit
Between Groups	2.32178	4	0.580444	0.20898	0.933431	2.39032
Within Groups	1347.09	485	2.77751
Total	1349.42	489
Anova: Single Factor	NS Non-Outlier Genes with 7 Segregating Amino Acid Site Across AR, CH PP, ST, TL
SUMMARY
Groups	Count	Sum	Mean	Variance
AR_GC_Cov	99	110.685	1.11803	1.74804
CH_GC_Cov	99	111.544	1.1267	1.34802
PP_GC_Cov	99	115.258	1.16422	3.20874
ST_GC_Cov	99	115.08	1.16243	1.52307
TL_GC_Cov	99	127.051	1.28335	2.03975
ANOVA
Source of Variation	SS	df	MS	F	P-value	F crit
Between Groups	1.7334	4	0.433349	0.219582	0.927507	2.39013
Within Groups	967.025	490	1.97352
Total	968.759	494
Anova: Single Factor	NS Non-Outlier Genes with 8 Segregating Amino Acid Site Across AR, CH PP, ST, TL
SUMMARY
Groups	Count	Sum	Mean	Variance
AR_GC_Cov	80	98.2122	1.22765	1.97091
CH_GC_Cov	80	75.5938	0.944923	1.10908
PP_GC_Cov	80	93.7196	1.1715	2.48882
ST_GC_Cov	80	86.263	1.07829	1.17182
TL_GC_Cov	80	80.9145	1.01143	2.24786
ANOVA
Source of Variation	SS	df	MS	F	P-value	F crit
Between Groups	4.23156	4	1.05789	0.58847	0.671169	2.39453
Within Groups	710.09	395	1.7977
Total	714.322	399
Anova: Single Factor	NS Non-Outlier Genes with 9 Segregating Amino Acid Site Across AR, CH PP, ST, TL
SUMMARY
Groups	Count	Sum	Mean	Variance
AR_GC_Cov	99	126.3	1.27576	2.02814
CH_GC_Cov	99	106.987	1.08067	1.22038
PP_GC_Cov	99	134.656	1.36016	3.14668
ST_GC_Cov	99	113.933	1.15084	1.75766
TL_GC_Cov	99	118.466	1.19663	1.52828
ANOVA
Source of Variation	SS	df	MS	F	P-value	F crit
Between Groups	4.67654	4	1.16914	0.60382	0.660052	2.39013
Within Groups	948.753	490	1.93623
Total	953.429	494
Anova: Single Factor	NS Non-Outlier Genes with 10 Segregating Amino Acid Site Across AR, CH PP, ST, TL
SUMMARY
Groups	Count	Sum	Mean	Variance
AR_GC_Cov	81	82.054	1.01301	1.54646
CH_GC_Cov	81	99.3202	1.22617	1.48596
PP_GC_Cov	81	74.5223	0.920029	2.31392
ST_GC_Cov	81	102.328	1.26331	1.63325
TL_GC_Cov	81	84.6382	1.04492	1.95099
ANOVA
Source of Variation	SS	df	MS	F	P-value	F crit
Between Groups	6.91497	4	1.72874	0.967878	0.424933	2.39425
Within Groups	714.446	400	1.78611
Total	721.361	404
Anova: Single Factor	NS Non-Outlier Genes with 11 Segregating Amino Acid Site Across AR, CH PP, ST, TL
SUMMARY
Groups	Count	Sum	Mean	Variance
AR_GC_Cov	86	96.7673	1.1252	1.22133
CH_GC_Cov	86	92.8004	1.07907	1.26551
PP_GC_Cov	86	115.895	1.34761	3.54882
ST_GC_Cov	86	125.544	1.45982	2.32991
TL_GC_Cov	86	83.8871	0.975432	0.912038
ANOVA
Source of Variation	SS	df	MS	F	P-value	F crit
Between Groups	13.7521	4	3.43804	1.85287	0.11782	2.39293
Within Groups	788.597	425	1.85552
Total	802.349	429
Anova: Single Factor	NS Non-Outlier Genes with 12 Segregating Amino Acid Site Across AR, CH PP, ST, TL
SUMMARY
Groups	Count	Sum	Mean	Variance
AR_GC_Cov	76	73.5268	0.967458	2.29099
CH_GC_Cov	76	71.6704	0.943032	1.16943
PP_GC_Cov	76	82.4045	1.08427	2.32063
ST_GC_Cov	76	74.5787	0.981299	1.24432
TL_GC_Cov	76	82.8988	1.09077	1.65184
ANOVA
Source of Variation	SS	df	MS	F	P-value	F crit
Between Groups	1.45174	4	0.362935	0.209131	0.933307	2.39574
Within Groups	650.79	375	1.73544
Total	652.242	379
Anova: Single Factor	NS Non-Outlier Genes with 13 Segregating Amino Acid Site Across AR, CH PP, ST, TL
SUMMARY
Groups	Count	Sum	Mean	Variance
AR_GC_Cov	56	67.7707	1.21019	1.70667
CH_GC_Cov	56	70.8832	1.26577	1.77552
PP_GC_Cov	56	68.9653	1.23152	2.36314
ST_GC_Cov	56	58.9291	1.05231	1.07454
TL_GC_Cov	56	57.9527	1.03487	1.29012
ANOVA
Source of Variation	SS	df	MS	F	P-value	F crit
Between Groups	2.58005	4	0.645011	0.392821	0.813727	2.40447
Within Groups	451.549	275	1.642
Total	454.129	279
Anova: Single Factor	NS Non-Outlier Genes with 14 Segregating Amino Acid Site Across AR, CH PP, ST, TL
SUMMARY
Groups	Count	Sum	Mean	Variance
AR_GC_Cov	58	60.3776	1.04099	1.76488
CH_GC_Cov	58	60.6573	1.04581	1.21029
PP_GC_Cov	58	64.1749	1.10646	3.05473
ST_GC_Cov	58	72.711	1.25364	1.83883
TL_GC_Cov	58	61.5975	1.06203	1.86185
ANOVA
Source of Variation	SS	df	MS	F	P-value	F crit
Between Groups	1.82644	4	0.456611	0.234627	0.918717	2.40332
Within Groups	554.643	285	1.94612
Total	556.469	289
Anova: Single Factor	NS Non-Outlier Genes with 15 Segregating Amino Acid Site Across AR, CH PP, ST, TL
SUMMARY
Groups	Count	Sum	Mean	Variance
AR_GC_Cov	53	54.8984	1.03582	1.31572
CH_GC_Cov	53	56.7677	1.07109	1.29419
PP_GC_Cov	53	45.0732	0.850438	1.77381
ST_GC_Cov	53	53.2165	1.00409	1.09594
TL_GC_Cov	53	43.9593	0.829421	1.11283
ANOVA
Source of Variation	SS	df	MS	F	P-value	F crit
Between Groups	2.60075	4	0.650188	0.493128	0.740798	2.40636
Within Groups	342.81	260	1.3185
Total	345.41	264
Anova: Single Factor	NS Non-Outlier Genes with 16 Segregating Amino Acid Site Across AR, CH PP, ST, TL
SUMMARY
Groups	Count	Sum	Mean	Variance
AR_GC_Cov	47	44.9228	0.955805	1.09767
CH_GC_Cov	47	46.7288	0.99423	1.12215
PP_GC_Cov	47	52.9628	1.12687	2.4374
ST_GC_Cov	47	61.8079	1.31506	2.28766
TL_GC_Cov	47	41.283	0.878361	1.06872
ANOVA
Source of Variation	SS	df	MS	F	P-value	F crit
Between Groups	5.52373	4	1.38093	0.861618	0.487718	2.41089
Within Groups	368.626	230	1.60272
Total	374.149	234
Anova: Single Factor	NS Non-Outlier Genes with 17 Segregating Amino Acid Site Across AR, CH PP, ST, TL
SUMMARY
Groups	Count	Sum	Mean	Variance
AR_GC_Cov	46	46.1749	1.0038	1.73758
CH_GC_Cov	46	51.5166	1.11993	1.04815
PP_GC_Cov	46	43.067	0.936239	2.48492
ST_GC_Cov	46	37.7937	0.821602	1.17475
TL_GC_Cov	46	51.1021	1.11091	1.63918
ANOVA
Source of Variation	SS	df	MS	F	P-value	F crit
Between Groups	2.87863	4	0.719657	0.44508	0.775925	2.41177
Within Groups	363.806	225	1.61692
Total	366.685	229
Anova: Single Factor	NS Non-Outlier Genes with 18 Segregating Amino Acid Site Across AR, CH PP, ST, TL
SUMMARY
Groups	Count	Sum	Mean	Variance
AR_GC_Cov	58	52.4724	0.904696	1.16125
CH_GC_Cov	58	59.2586	1.0217	1.42968
PP_GC_Cov	58	54.603	0.941431	2.19953
ST_GC_Cov	58	53.0992	0.915504	1.08666
TL_GC_Cov	58	50.5212	0.871055	1.21296
ANOVA
Source of Variation	SS	df	MS	F	P-value	F crit
Between Groups	0.745928	4	0.186482	0.131509	0.97078	2.40332
Within Groups	404.135	285	1.41802
Total	404.881	289
Anova: Single Factor	NS Non-Outlier Genes with 19 Segregating Amino Acid Site Across AR, CH PP, ST, TL
SUMMARY
Groups	Count	Sum	Mean	Variance
AR_GC_Cov	35	32.9104	0.940298	1.24079
CH_GC_Cov	35	30.2379	0.86394	1.06058
PP_GC_Cov	35	23.5571	0.673059	0.87785
ST_GC_Cov	35	47.4354	1.3553	2.3244
TL_GC_Cov	35	38.4888	1.09968	1.34943
ANOVA
Source of Variation	SS	df	MS	F	P-value	F crit
Between Groups	9.24778	4	2.31195	1.6868	0.155257	2.42482
Within Groups	233.004	170	1.37061
Total	242.251	174
Anova: Single Factor	NS Non-Outlier Genes with 20 Segregating Amino Acid Site Across AR, CH PP, ST, TL
SUMMARY
Groups	Count	Sum	Mean	Variance
AR_GC_Cov	41	40.0527	0.976896	1.59145
CH_GC_Cov	41	46.8914	1.14369	1.38132
PP_GC_Cov	41	29.6278	0.722629	1.20146
ST_GC_Cov	41	32.6	0.795122	1.3084
TL_GC_Cov	41	33.6838	0.821557	1.02737
ANOVA
Source of Variation	SS	df	MS	F	P-value	F crit
Between Groups	4.65722	4	1.1643	0.894242	0.468362	2.4168
Within Groups	260.4	200	1.302
Total	265.057	204
Anova: Single Factor	NS Non-Outlier Genes with 21 Segregating Amino Acid Site Across AR, CH PP, ST, TL
SUMMARY
Groups	Count	Sum	Mean	Variance
AR_GC_Cov	36	33.2327	0.923132	0.893111
CH_GC_Cov	36	43.0948	1.19708	2.07434
PP_GC_Cov	36	36.8784	1.0244	2.35725
ST_GC_Cov	36	46.8173	1.30048	1.79669
TL_GC_Cov	36	26.5751	0.738197	0.870813
ANOVA
Source of Variation	SS	df	MS	F	P-value	F crit
Between Groups	7.10835	4	1.77709	1.11176	0.352569	2.42329
Within Groups	279.727	175	1.59844
Total	286.836	179
Anova: Single Factor	NS Non-Outlier Genes with 22 Segregating Amino Acid Sites Across AR, CH PP, ST, TL
SUMMARY
Groups	Count	Sum	Mean	Variance
AR_GC_Cov	38	36.6134	0.96351	1.42647
CH_GC_Cov	38	48.1431	1.26692	1.29893
PP_GC_Cov	38	23.2159	0.610944	1.3077
ST_GC_Cov	38	43.3142	1.13985	1.41999
TL_GC_Cov	38	30.8871	0.812819	1.54723
ANOVA
Source of Variation	SS	df	MS	F	P-value	F crit
Between Groups	10.2621	4	2.56552	1.83243	0.124373	2.42048
Within Groups	259.011	185	1.40006
Total	269.273	189
Anova: Single Factor	NS Non-Outlier Genes with 23 Segregating Amino Acid Sites Across AR, CH PP, ST, TL
SUMMARY
Groups	Count	Sum	Mean	Variance
AR_GC_Cov	38	23.4801	0.617897	0.836019
CH_GC_Cov	38	28.9021	0.760581	0.639906
PP_GC_Cov	38	33.7246	0.887489	2.53477
ST_GC_Cov	38	30.211	0.795027	0.902999
TL_GC_Cov	38	31.088	0.818104	1.32439
ANOVA
Source of Variation	SS	df	MS	F	P-value	F crit
Between Groups	1.51235	4	0.378089	0.303049	0.875664	2.42048
Within Groups	230.809	185	1.24762
Total	232.322	189
Anova: Single Factor	NS Non-Outlier Genes with 24 Segregating Amino Acid Sites Across AR, CH PP, ST, TL
SUMMARY
Groups	Count	Sum	Mean	Variance
AR_GC_Cov	31	17.9246	0.578212	0.682785
CH_GC_Cov	31	25.8104	0.832594	1.60787
PP_GC_Cov	31	23.361	0.753582	1.46446
ST_GC_Cov	31	28.5449	0.920803	1.61149
TL_GC_Cov	31	22.2788	0.718672	1.02788
ANOVA
Source of Variation	SS	df	MS	F	P-value	F crit
Between Groups	2.04354	4	0.510885	0.399473	0.808793	2.43197
Within Groups	191.834	150	1.2789
Total	193.878	154
Anova: Single Factor	NS Non-Outlier Genes with 25 Segregating Amino Acid Sites Across AR, CH PP, ST, TL
SUMMARY
Groups	Count	Sum	Mean	Variance
AR_GC_Cov	32	25.9983	0.812446	1.75052
CH_GC_Cov	32	28.2756	0.883612	0.986066
PP_GC_Cov	32	28.4206	0.888144	2.75607
ST_GC_Cov	32	30.9402	0.96688	0.778873
TL_GC_Cov	32	28.79	0.899689	2.37781
ANOVA
Source of Variation	SS	df	MS	F	P-value	F crit
Between Groups	0.386019	4	0.0965047	0.0557874	0.994156	2.43
Within Groups	268.129	155	1.72987
Total	268.515	159
Anova: Single Factor	NS Non-Outlier Genes with 26 Segregating Amino Acid Sites Across AR, CH PP, ST, TL
SUMMARY
Groups	Count	Sum	Mean	Variance
AR_GC_Cov	27	14.4514	0.535235	0.267715
CH_GC_Cov	27	23.054	0.853851	0.949567
PP_GC_Cov	27	14.464	0.535704	0.49567
ST_GC_Cov	27	18.922	0.700817	0.674229
TL_GC_Cov	27	25.5303	0.945566	1.10657
ANOVA
Source of Variation	SS	df	MS	F	P-value	F crit
Between Groups	3.70173	4	0.925432	1.32441	0.264291	2.44135
Within Groups	90.8376	130	0.698751
Total	94.5393	134
Anova: Single Factor	NS Non-Outlier Genes with 27 Segregating Amino Acid Sites Across AR, CH PP, ST, TL
SUMMARY
Groups	Count	Sum	Mean	Variance
AR_GC_Cov	26	37.1963	1.43063	2.75247
CH_GC_Cov	26	27.5129	1.05819	1.01421
PP_GC_Cov	26	42.6687	1.64111	3.78919
ST_GC_Cov	26	39.3071	1.51181	2.3091
TL_GC_Cov	26	26.7826	1.0301	1.55602
ANOVA
Source of Variation	SS	df	MS	F	P-value	F crit
Between Groups	7.89607	4	1.97402	0.864207	0.487522	2.44417
Within Groups	285.524	125	2.2842
Total	293.42	129
Anova: Single Factor	NS Non-Outlier Genes with 28 Segregating Amino Acid Sites Across AR, CH PP, ST, TL
SUMMARY
Groups	Count	Sum	Mean	Variance
AR_GC_Cov	18	13.7853	0.765848	0.667492
CH_GC_Cov	18	14.9981	0.833229	0.672602
PP_GC_Cov	18	13.3734	0.742969	0.994343
ST_GC_Cov	18	16.5472	0.919291	1.26304
TL_GC_Cov	18	14.5801	0.810005	0.677456
ANOVA
Source of Variation	SS	df	MS	F	P-value	F crit
Between Groups	0.339041	4	0.0847603	0.0991365	0.982456	2.47902
Within Groups	72.6738	85	0.854986
Total	73.0128	89
Anova: Single Factor	NS Non-Outlier Genes with 29 Segregating Amino Acid Sites Across AR, CH PP, ST, TL
SUMMARY
Groups	Count	Sum	Mean	Variance
AR_GC_Cov	20	26.1106	1.30553	1.41764
CH_GC_Cov	20	24.7219	1.2361	2.03828
PP_GC_Cov	20	20.4541	1.0227	1.46427
ST_GC_Cov	20	25.0929	1.25465	1.38256
TL_GC_Cov	20	23.0407	1.15203	1.2865
ANOVA
Source of Variation	SS	df	MS	F	P-value	F crit
Between Groups	0.979836	4	0.244959	0.161386	0.957338	2.46749
Within Groups	144.196	95	1.51785
Total	145.175	99
Anova: Single Factor	NS Non-Outlier Genes with 30 Segregating Amino Acid Sites Across AR, CH PP, ST, TL
SUMMARY
Groups	Count	Sum	Mean	Variance
AR_GC_Cov	20	26.0399	1.30199	1.83399
CH_GC_Cov	20	26.3641	1.3182	1.7757
PP_GC_Cov	20	16.7357	0.836787	1.43526
ST_GC_Cov	20	31.778	1.5889	1.87006
TL_GC_Cov	20	24.1436	1.20718	0.975614
ANOVA
Source of Variation	SS	df	MS	F	P-value	F crit
Between Groups	5.89568	4	1.47392	0.933969	0.447757	2.46749
Within Groups	149.922	95	1.57813
Total	155.818	99
Anova: Single Factor	NS Non-Outlier Genes with 31 Segregating Amino Acid Sites Across AR, CH PP, ST, TL
SUMMARY
Groups	Count	Sum	Mean	Variance
AR_GC_Cov	16	7.64252	0.477658	0.53819
CH_GC_Cov	16	13.2875	0.830469	1.09532
PP_GC_Cov	16	7.14888	0.446805	0.449808
ST_GC_Cov	16	7.95433	0.497146	0.57578
TL_GC_Cov	16	9.18506	0.574066	0.61746
ANOVA
Source of Variation	SS	df	MS	F	P-value	F crit
Between Groups	1.54814	4	0.387035	0.590612	0.67046	2.4937
Within Groups	49.1484	75	0.655312
Total	50.6965	79
Anova: Single Factor	NS Non-Outlier Genes with 32 Segregating Amino Acid Sites Across AR, CH PP, ST, TL
SUMMARY
Groups	Count	Sum	Mean	Variance
AR_GC_Cov	7	6.93828	0.991182	1.24189
CH_GC_Cov	7	11.8763	1.69662	2.93153
PP_GC_Cov	7	3.44045	0.491492	1.20632
ST_GC_Cov	7	10.0866	1.44094	2.36323
TL_GC_Cov	7	6.35519	0.907884	1.94796
ANOVA
Source of Variation	SS	df	MS	F	P-value	F crit
Between Groups	6.2375	4	1.55937	0.804553	0.531999	2.68963
Within Groups	58.1456	30	1.93819
Total	64.3831	34
Anova: Single Factor	NS Non-Outlier Genes with 33 Segregating Amino Acid Sites Across AR, CH PP, ST, TL
SUMMARY
Groups	Count	Sum	Mean	Variance
AR_GC_Cov	21	20.7891	0.989958	1.0097
CH_GC_Cov	21	23.4206	1.11527	1.72749
PP_GC_Cov	21	14.6538	0.697802	0.819513
ST_GC_Cov	21	17.0843	0.813536	1.17732
TL_GC_Cov	21	19.7544	0.940684	1.62768
ANOVA
Source of Variation	SS	df	MS	F	P-value	F crit
Between Groups	2.17963	4	0.544906	0.428271	0.787908	2.46261
Within Groups	127.234	100	1.27234
Total	129.414	104
Anova: Single Factor	NS Non-Outlier Genes with 34 Segregating Amino Acid Sites Across AR, CH PP, ST, TL
SUMMARY
Groups	Count	Sum	Mean	Variance
AR_GC_Cov	12	9.08358	0.756965	0.869796
CH_GC_Cov	12	7.8236	0.651967	0.832192
PP_GC_Cov	12	6.53102	0.544251	0.896916
ST_GC_Cov	12	20.6409	1.72008	4.59356
TL_GC_Cov	12	9.29793	0.774827	0.842167
ANOVA
Source of Variation	SS	df	MS	F	P-value	F crit
Between Groups	10.7543	4	2.68858	1.67312	0.169365	2.53969
Within Groups	88.381	55	1.60693
Total	99.1353	59
Anova: Single Factor	NS Non-Outlier Genes with 35 Segregating Amino Acid Sites Across AR, CH PP, ST, TL
SUMMARY
Groups	Count	Sum	Mean	Variance
AR_GC_Cov	12	10.4068	0.867231	0.770325
CH_GC_Cov	12	13.1959	1.09965	0.668367
PP_GC_Cov	12	13.1737	1.09781	1.75888
ST_GC_Cov	12	14.9307	1.24423	1.46529
TL_GC_Cov	12	9.72863	0.810719	0.740106
ANOVA
Source of Variation	SS	df	MS	F	P-value	F crit
Between Groups	1.55683	4	0.389207	0.360179	0.835856	2.53969
Within Groups	59.4326	55	1.08059
Total	60.9895	59
Anova: Single Factor	NS Non-Outlier Genes with 36-40 Segregating Amino Acid Sites Across AR, CH PP, ST, TL
SUMMARY
Groups	Count	Sum	Mean	Variance
AR_GC_Cov	40	30.5525	0.763813	0.904146
CH_GC_Cov	40	37.408	0.935201	0.694807
PP_GC_Cov	40	28.2357	0.705893	1.64477
ST_GC_Cov	40	38.6402	0.966004	0.921722
TL_GC_Cov	40	37.8241	0.945602	0.993399
ANOVA
Source of Variation	SS	df	MS	F	P-value	F crit
Between Groups	2.28664	4	0.57166	0.554058	0.696285	2.41796
Within Groups	201.195	195	1.03177
Total	203.482	199
Anova: Single Factor	NS Non-Outlier Genes with 41-45 Segregating Amino Acid Sites Across AR, CH PP, ST, TL
SUMMARY
Groups	Count	Sum	Mean	Variance
AR_GC_Cov	41	29.243	0.713245	0.454718
CH_GC_Cov	41	36.5618	0.891752	1.21733
PP_GC_Cov	41	31.9069	0.778218	1.92038
ST_GC_Cov	41	42.2843	1.03132	1.35994
TL_GC_Cov	41	35.2183	0.858982	1.22196
ANOVA
Source of Variation	SS	df	MS	F	P-value	F crit
Between Groups	2.39629	4	0.599071	0.48513	0.746648	2.4168
Within Groups	246.973	200	1.23487
Total	249.37	204
Anova: Single Factor	NS Non-Outlier Genes with 46-50 Segregating Amino Acid Sites Across AR, CH PP, ST, TL
SUMMARY
Groups	Count	Sum	Mean	Variance
AR_GC_Cov	30	25.5705	0.85235	1.91487
CH_GC_Cov	30	32.3622	1.07874	1.5031
PP_GC_Cov	30	25.2333	0.841108	2.20106
ST_GC_Cov	30	28.5063	0.95021	1.25623
TL_GC_Cov	30	29.3743	0.979142	1.57581
ANOVA
Source of Variation	SS	df	MS	F	P-value	F crit
Between Groups	1.1504	4	0.287601	0.170157	0.953324	2.43407
Within Groups	245.081	145	1.69021
Total	246.231	149
Anova: Single Factor	NS Non-Outlier Genes with 51-60 Segregating Amino Acid Sites Across AR, CH PP, ST, TL
SUMMARY
Groups	Count	Sum	Mean	Variance
AR_GC_Cov	40	28.3378	0.708444	0.766932
CH_GC_Cov	40	35.8223	0.895559	1.19091
PP_GC_Cov	40	37.902	0.94755	1.54568
ST_GC_Cov	40	44.2819	1.10705	1.76019
TL_GC_Cov	40	32.6	0.815	0.618096
ANOVA
Source of Variation	SS	df	MS	F	P-value	F crit
Between Groups	3.55714	4	0.889285	0.755963	0.555156	2.41796
Within Groups	229.39	195	1.17636
Total	232.948	199
Anova: Single Factor	NS Non-Outlier Genes with 61-70 Segregating Amino Acid Sites Across AR, CH PP, ST, TL
SUMMARY
Groups	Count	Sum	Mean	Variance
AR_GC_Cov	28	12.5735	0.449054	0.295668
CH_GC_Cov	28	19.2003	0.685723	0.632066
PP_GC_Cov	28	19.0025	0.67866	0.927461
ST_GC_Cov	28	27.8535	0.994769	1.64853
TL_GC_Cov	28	12.3071	0.439538	0.292315
ANOVA
Source of Variation	SS	df	MS	F	P-value	F crit
Between Groups	5.75781	4	1.43945	1.896	0.114708	2.43874
Within Groups	102.493	135	0.759207
Total	108.251	139
Anova: Single Factor	NS Non-Outlier Genes with 71-85 Segregating Amino Acid Sites Across AR, CH PP, ST, TL
SUMMARY
Groups	Count	Sum	Mean	Variance
AR_GC_Cov	20	11.3009	0.565045	0.273053
CH_GC_Cov	20	11.7062	0.585311	0.305969
PP_GC_Cov	20	12.6811	0.634057	0.840001
ST_GC_Cov	20	16.689	0.834449	1.34615
TL_GC_Cov	20	9.62241	0.48112	0.386178
ANOVA
Source of Variation	SS	df	MS	F	P-value	F crit
Between Groups	1.39394	4	0.348484	0.552912	0.697355	2.46749
Within Groups	59.8757	95	0.630271
Total	61.2697	99
Anova: Single Factor	NS Non-Outlier Genes with 86-308 Segregating Amino Acid Sites Across AR, CH PP, ST, TL
SUMMARY
Groups	Count	Sum	Mean	Variance
AR_GC_Cov	35	22.4111	0.640316	0.575248
CH_GC_Cov	35	29.6585	0.847386	0.722405
PP_GC_Cov	35	29.1576	0.833073	1.8723
ST_GC_Cov	35	31.1535	0.890101	0.944849
TL_GC_Cov	35	21.7892	0.622549	0.815972
ANOVA
Source of Variation	SS	df	MS	F	P-value	F crit
Between Groups	2.20136	4	0.55034	0.558066	0.693408	2.42482
Within Groups	167.646	170	0.986155
Total	169.848	174
Anova: Single Factor	NS Non-Outlier Genes
SUMMARY
Groups	Count	Sum	Mean	Variance
AR_GC_Cov	2372	2684.45	1.13172	1.67075
CH_GC_Cov	2372	2631.08	1.10922	1.30918
PP_GC_Cov	2372	2774.18	1.16955	3.0758
ST_GC_Cov	2372	2733.9	1.15257	1.63758
TL_GC_Cov	2372	2593.24	1.09327	1.6521
ANOVA
Source of Variation	SS	df	MS	F	P-value	F crit
Between Groups	9.13122	4	2.28281	1.22135	0.299321	2.37268
Within Groups	22157.9	11855	1.86908
Total	22167.1	11859
