# Supplementary material for: Genomics of natural populations: gene conversion events reveal selected genes within the inversions of Drosophila pseudoobscura
Source: G3 (Bethesda). 2024 Jul 29;14(10):jkae176. doi: 10.1093/g3journal/jkae176 (PMC11457094; doi:10.1093/g3journal/jkae176)
Supplement: jkae176_Supplementary_Data [file jkae176_supplementary_data.zip › Table_S8_G3-2024-405095.xlsx]

## Sheet: Table S8 Legend
Table S8	Analysis of variance for outlier genes. Test for differences in GC coverage among arrangements along with the planned comparison of the outlier versus the non-outlier arrangements

## Sheet: Table S8
Anova: Single Factor	AR Outlier Genes
SUMMARY
Groups	Count	Sum	Mean	Variance			Planned Test (outlier vs non-outliers)
AR_GC_Cov	16	0.697385	0.0435866	0.00542518			SS(outlier AR)	0.0303966
CH_GC_Cov	16	9.81042	0.613151	0.458489			SS(non-outlier arrangements)	8.26657
PP_GC_Cov	16	5.37469	0.335918	0.92017			SS(all)	7.02035
ST_GC_Cov	16	4.65354	0.290846	0.13161			SS(outlier AR vs non-outlier arrangements)	1.27661
TL_GC_Cov	16	3.16266	0.197666	0.0943239			F=MS(outlier AR vs non-outlier arrangements)/MS(within)	3.96459
							P(F with 1, 75 df)	0.0282008
ANOVA
Source of Variation	SS	df	MS	F	P-value	F crit
Between Groups	2.80939	4	0.702347	2.18118	0.0791896	2.4937
Within Groups	24.1503	75	0.322003
Total	26.9596	79
Anova: Single Factor	CH Outlier Genes
SUMMARY
Groups	Count	Sum	Mean	Variance			Planned Test (outlier vs non-outliers)
AR_GC_Cov	15	8.28461	0.552307	0.35712			SS(outlier CH)	0.000306425
CH_GC_Cov	15	0.0677966	0.00451977	0.000306425			SS(non-outlier arrangements)	20.7087
PP_GC_Cov	15	13.0112	0.867411	2.13658			SS(all)	16.6307
ST_GC_Cov	15	10.352	0.690131	1.14274			MS(outlier CH vs non-outlier arrangements)	4.07825
TL_GC_Cov	15	3.60166	0.240111	0.229385			F=MS(outlier CH vs non-outlier arrangements)/MS(within)	5.27433
							P(F with 1, 70 df)	0.0131308
ANOVA
Source of Variation	SS	df	MS	F	P-value	F crit
Between Groups	7.24027	4	1.81007	2.34093	0.0633482	2.50266
Within Groups	54.1259	70	0.773227
Total	61.3661	74
Anova: Single Factor	PP Outlier Genes
SUMMARY
Groups	Count	Sum	Mean	Variance			Planned Test (outlier vs non-outliers)
AR_GC_Cov	116	164.335	1.41668	1.41219			SS(outlier PP)	0.393864
CH_GC_Cov	116	213.638	1.84171	2.00588			SS(non-outlier arrangements)	1005.76
PP_GC_Cov	116	6.75931	0.0582699	0.0243298			SS(all)	820.606
ST_GC_Cov	116	140.042	1.20726	1.35258			SS(outlier PP vs non-outlier arrangements)	185.544
TL_GC_Cov	116	165.119	1.42344	1.67268			F=MS(outlier PP vs non-outlier arrangements)/MS(within)	143.44
							P(F with 1, 575 df)	4.63808e-30
ANOVA
Source of Variation	SS	df	MS	F	P-value	F crit
Between Groups	210.158	4	52.5394	40.617	5.45503e-30	2.38743
Within Groups	743.781	575	1.29353
Total	953.939	579
Anova: Single Factor	ST Outlier Genes
SUMMARY
Groups	Count	Sum	Mean	Variance			Planned Test (outlier vs non-outliers)
AR_GC_Cov	53	11.5452	0.217834	0.13024			SS(outlier ST)	0.108465
CH_GC_Cov	53	12.0232	0.226853	0.0895617			SS(non-outlier arrangements)	18.5966
PP_GC_Cov	53	15.6191	0.2947	0.2815			SS(all)	16.0352
ST_GC_Cov	53	2.39764	0.0452384	0.0139557			SS(outlier ST vs non-outlier arrangements)	2.6699
TL_GC_Cov	53	23.6017	0.445314	0.37189			F=MS(outlier ST vs non-outlier arrangements)/MS(within)	15.0477
							P(F with 1, 260 df)	6.65329e-05
ANOVA
Source of Variation	SS	df	MS	F	P-value	F crit
Between Groups	4.42884	4	1.10721	6.24028	8.26769e-05	2.40636
Within Groups	46.1317	260	0.17743
Total	50.5605	264
Anova: Single Factor	TL Outlier Genes
SUMMARY
Groups	Count	Sum	Mean	Variance			Planned Test (outlier vs non-outliers)
AR_GC_Cov	32	12.1702	0.380318	0.314041			SS(outlier TL)	0.0453117
CH_GC_Cov	32	3.39046	0.105952	0.110441			SS(non-outlier arrangements)	29.9198
PP_GC_Cov	32	19.8809	0.621278	1.0221			SS(all)	24.8764
ST_GC_Cov	32	26.4433	0.826353	1.00349			SS(outlier TL vs non-outlier arrangements)	5.08872
TL_GC_Cov	32	1.20415	0.0376297	0.00993698			F=MS(outlier TL vs non-outlier arrangements)/MS(within)	10.3429
							P(F with 1, 155 df)	0.000802955
ANOVA
Source of Variation	SS	df	MS	F	P-value	F crit
Between Groups	14.3598	4	3.58994	7.2966	2.07237e-05	2.43
Within Groups	76.2604	155	0.492002
Total	90.6201	159
